# Supplementary material for: Comparative analysis of two kinds of garlic seedings: qualities and transcriptional landscape
Source: BMC Genomics. 2023 Feb 24;24:87. doi: 10.1186/s12864-023-09183-x (PMC9951544; doi:10.1186/s12864-023-09183-x)
Supplement: Supplementary file 1 — Additional file 1. [file 12864_2023_9183_MOESM1_ESM.zip › Supplementary/Supplementary Tables.xls]

## Sheet: Table S1
Table S1 Differentially expressed genes in garlic seedlings and blanched garlic seedlings
ID	garlic seedlings_read_count	blanched garlic seedlings_read_count	log2FoldChange	FDR	KEGG_pathway_annotation	eggNOG_class_annotation
Asa8G04599	4967.33	0	-10.2809	4.9e-65	--	Posttranslational modification, protein turnover, chaperones
Asa2G06222	2801.33	1.33333	-9.81378	9.21e-100	Plant-pathogen interaction (ko04626)	Secondary metabolites biosynthesis, transport and catabolism
Asa2G00911	1054.67	0	-9.2488	3.49e-59	--	Function unknown
Asa2G04018	752	0	-8.81323	7.7e-52	Cyanoamino acid metabolism (ko00460);; Starch and sucrose metabolism (ko00500);; Phenylpropanoid biosynthesis (ko00940)	Carbohydrate transport and metabolism
Asa2G04015	1000	0.666667	-8.7132	6.41e-61	Cyanoamino acid metabolism (ko00460);; Starch and sucrose metabolism (ko00500);; Phenylpropanoid biosynthesis (ko00940)	Carbohydrate transport and metabolism
Asa8G00880	2780	5.66667	-8.68943	7.44e-145	--	Secondary metabolites biosynthesis, transport and catabolism
Asa8G05808	772	0.666667	-8.43787	1.74e-57	Sesquiterpenoid and triterpenoid biosynthesis (ko00909)	Secondary metabolites biosynthesis, transport and catabolism
Asa2G05894	2646.33	2.66667	-8.32082	9.4e-48	--	Function unknown
Asa8G04603	491.333	0	-8.27555	1.39e-43	--	Posttranslational modification, protein turnover, chaperones
Asa1G04528	2907.33	8.66667	-8.20779	1.59e-140	--	Amino acid transport and metabolism
Asa2G02803	399	0	-8.02003	3.94e-40	Phenylpropanoid biosynthesis (ko00940);; Flavonoid biosynthesis (ko00941);; Stilbenoid, diarylheptanoid and gingerol biosynthesis (ko00945)	Secondary metabolites biosynthesis, transport and catabolism
Asa2G05988	476.667	0.333333	-7.94788	2.96e-43	MAPK signaling pathway - plant (ko04016);; Plant hormone signal transduction (ko04075);; Plant-pathogen interaction (ko04626)	Function unknown
Asa6G02761	340.333	0	-7.85014	3.41e-38	--	Coenzyme transport and metabolism
Asa0G02488	325	0	-7.82226	4.49e-38	Plant-pathogen interaction (ko04626)	Inorganic ion transport and metabolism
Asa8G01735	256.333	0	-7.54372	1.08e-34	Plant-pathogen interaction (ko04626)	Function unknown
Asa3G04094	273	0	-7.45377	3.08e-32	--	--
Asa6G07196	257.667	0	-7.44495	1.26e-32	--	--
Asa4G04472	1192	6.33333	-7.38141	1.12e-103	--	Posttranslational modification, protein turnover, chaperones
Allium_sativum_newGene_7373	236.667	0	-7.35601	1.03e-31	--	Function unknown
Asa8G02092	247.667	0	-7.29128	3.92e-30	Pentose and glucuronate interconversions (ko00040)	Carbohydrate transport and metabolism
Allium_sativum_newGene_7367	210.667	0	-7.28682	1.63e-31	--	Function unknown
Asa0G00725	247.667	0.333333	-7.23533	2.77e-35	Pentose and glucuronate interconversions (ko00040)	Function unknown
Asa5G04697	2106.67	14	-7.2095	7.99e-141	Protein processing in endoplasmic reticulum (ko04141)	Posttranslational modification, protein turnover, chaperones
Asa8G05430	1266	7	-7.18645	1.33e-73	--	--
Asa2G06871	211	0	-7.14159	7.46e-29	--	Function unknown
Asa4G01434	189	0	-7.13572	1.15e-29	Sphingolipid metabolism (ko00600)	Lipid transport and metabolism
Asa2G01955	674	3.33333	-7.13518	9.63e-58	--	Function unknown
Asa3G04327	233	0	-7.13425	5.21e-28	--	Function unknown
Asa8G03867	22855.3	178.667	-7.12376	0	Terpenoid backbone biosynthesis (ko00900)	Lipid transport and metabolism
Asa0G03443	312.667	0.666667	-7.11854	1.48e-34	Galactose metabolism (ko00052)	--
Asa8G04520	5755	46	-7.01569	2.72e-183	--	--
Allium_sativum_newGene_31682	1957.33	15.3333	-6.96077	3.2e-127	Pentose and glucuronate interconversions (ko00040)	Function unknown
Asa4G01725	219.667	0.333333	-6.94842	3.39e-30	Fatty acid elongation (ko00062);; Plant-pathogen interaction (ko04626)	Transcription
Asa0G01019	190	0	-6.9145	5.42e-26	--	Function unknown
Asa2G04632	280.333	1.33333	-6.77622	1.89e-39	Plant-pathogen interaction (ko04626)	Translation, ribosomal structure and biogenesis
Asa2G06879	354.333	0	-6.76617	1.68e-21	--	Function unknown
Asa2G07330	139	0	-6.749	1.43e-25	Mannose type O-glycan biosynthesis (ko00515)	Function unknown
Asa8G00879	791.667	6.66667	-6.74838	2.8e-84	--	Secondary metabolites biosynthesis, transport and catabolism
Asa3G05006	172.667	0	-6.7074	1.37e-23	--	Function unknown
Asa4G04471	1297.33	12.3333	-6.70492	5.69e-119	--	Posttranslational modification, protein turnover, chaperones
Asa4G01571	166.667	0	-6.62707	1.01e-22	--	Function unknown
Asa6G04684	805.667	7.33333	-6.61376	5.79e-76	--	Signal transduction mechanisms
Asa8G01445	476.333	0	-6.59403	2.65e-19	--	Posttranslational modification, protein turnover, chaperones
Asa4G03434	140.667	0	-6.57206	7.02e-23	Fatty acid elongation (ko00062);; Plant-pathogen interaction (ko04626)	Transcription
Allium_sativum_newGene_17299	1118.33	10	-6.53426	8.38e-59	--	Inorganic ion transport and metabolism
Asa5G02462	1004.33	9.66667	-6.50871	8.85e-71	Isoflavonoid biosynthesis (ko00943)	Secondary metabolites biosynthesis, transport and catabolism
Asa8G02091	140	0	-6.48872	8.44e-22	Pentose and glucuronate interconversions (ko00040)	Carbohydrate transport and metabolism
Asa1G00384	427.333	1	-6.46053	1.04e-21	--	Secondary metabolites biosynthesis, transport and catabolism
Asa2G05004	131.333	0	-6.44691	1.37e-21	Valine, leucine and isoleucine degradation (ko00280);; beta-Alanine metabolism (ko00410);; Propanoate metabolism (ko00640);; Carbon metabolism (ko01200)	Lipid transport and metabolism
Asa6G02117	315.333	2.66667	-6.43707	2.91e-47	Pentose and glucuronate interconversions (ko00040)	Carbohydrate transport and metabolism
Asa1G00383	108.333	0	-6.428	2.04e-22	--	Secondary metabolites biosynthesis, transport and catabolism
Asa5G04482	4580	58.6667	-6.39812	5.21e-200	--	Amino acid transport and metabolism
Asa6G02322	11502	151.667	-6.37358	6.25e-205	Glycolysis / Gluconeogenesis (ko00010);; Pyruvate metabolism (ko00620);; Carbon fixation in photosynthetic organisms (ko00710);; Carbon metabolism (ko01200)	Signal transduction mechanisms
Allium_sativum_newGene_6567	105.333	0	-6.35394	1.48e-21	--	Function unknown
Asa2G05893	1684.33	6.66667	-6.33711	7.96e-22	--	Function unknown
Asa0G00922	267.667	1.66667	-6.33368	1.29e-30	Porphyrin and chlorophyll metabolism (ko00860)	Function unknown
Allium_sativum_newGene_7354	96	0	-6.25676	8.12e-21	--	Function unknown
Asa0G02442	1044.67	14.3333	-6.1659	1.57e-92	Fatty acid degradation (ko00071);; Cutin, suberine and wax biosynthesis (ko00073)	--
Asa3G04115	107.667	0	-6.16174	4.27e-19	--	Function unknown
Asa3G03397	110.333	0	-6.15676	6e-19	Terpenoid backbone biosynthesis (ko00900)	Function unknown
Asa6G06419	1038.67	14.6667	-6.1384	5.37e-93	Fatty acid degradation (ko00071);; Cutin, suberine and wax biosynthesis (ko00073)	--
Asa1G03598	94.6667	0	-6.12228	3.39e-19	Fatty acid biosynthesis (ko00061);; Biotin metabolism (ko00780);; Fatty acid metabolism (ko01212)	Secondary metabolites biosynthesis, transport and catabolism
Asa2G05895	2739	17	-6.11248	1.28e-22	--	Function unknown
Asa2G01078	147	1	-6.07397	5.02e-27	--	Translation, ribosomal structure and biogenesis
Asa8G05434	2910	28	-6.05644	3.22e-30	--	--
Asa3G04093	89.6667	0	-6.04808	1.4e-18	--	--
Asa0G02049	906.667	13.3333	-6.03758	3.66e-80	MAPK signaling pathway - plant (ko04016);; Plant hormone signal transduction (ko04075);; Plant-pathogen interaction (ko04626)	Signal transduction mechanisms
Asa6G00718	751	11.3333	-6.03483	9.72e-91	Amino sugar and nucleotide sugar metabolism (ko00520);; MAPK signaling pathway - plant (ko04016)	Function unknown
Allium_sativum_newGene_5870	86.6667	0	-6.02188	1.87e-18	Linoleic acid metabolism (ko00591);; alpha-Linolenic acid metabolism (ko00592)	Amino acid transport and metabolism
Asa3G00698	1442	23.6667	-5.9997	2.26e-142	Circadian rhythm - plant (ko04712)	Transcription
Asa3G01019	78.3333	0	-5.9673	2.93e-18	--	Function unknown
Asa1G03228	611.333	9.66667	-5.91748	6.89e-71	--	--
Asa8G06243	79.3333	0	-5.8986	1.95e-17	--	Lipid transport and metabolism
Allium_sativum_newGene_14307	74.3333	0	-5.88906	1.34e-17	Plant hormone signal transduction (ko04075);; Circadian rhythm - plant (ko04712)	Transcription
Allium_sativum_newGene_2876	77.3333	0	-5.88329	2.27e-17	--	Signal transduction mechanisms
Asa2G03556	72	0	-5.85566	2.3e-17	Plant hormone signal transduction (ko04075)	Function unknown
Asa8G02090	70.6667	0	-5.84868	2.3e-17	Pentose and glucuronate interconversions (ko00040)	Carbohydrate transport and metabolism
Asa4G04373	72.6667	0	-5.81425	6.6e-17	Isoflavonoid biosynthesis (ko00943)	Secondary metabolites biosynthesis, transport and catabolism
Asa0G04120	209	2.66667	-5.79984	4.31e-34	--	Transcription
Asa3G04533	70.6667	0	-5.79457	8.75e-17	--	Amino acid transport and metabolism
Asa4G03967	338.333	5.33333	-5.78995	7.69e-49	--	Function unknown
Asa0G01172	272	0	-5.7872	4.53e-14	--	Posttranslational modification, protein turnover, chaperones
Asa6G04326	261.667	3.66667	-5.6952	2.35e-31	--	Signal transduction mechanisms
Asa0G00151	240.333	3.33333	-5.66465	1.29e-29	--	Signal transduction mechanisms
Asa0G04082	71.3333	0	-5.66278	1.89e-15	--	Function unknown
Asa1G04488	129.333	1.33333	-5.65723	7.8e-24	Pentose and glucuronate interconversions (ko00040)	Function unknown
Asa8G04060	136.667	1.66667	-5.63168	5.88e-26	--	Function unknown
Asa2G05971	1303	4.33333	-5.60768	6.87e-14	MAPK signaling pathway - plant (ko04016);; Plant hormone signal transduction (ko04075);; Plant-pathogen interaction (ko04626)	Replication, recombination and repair
Asa0G03087	67.6667	0	-5.60206	4.69e-15	--	Function unknown
Asa0G02904	57.3333	0	-5.59219	1.66e-15	--	Amino acid transport and metabolism
Asa4G06123	56.3333	0	-5.57034	2.36e-15	--	Amino acid transport and metabolism
Asa8G02089	64	0	-5.56848	6.6e-15	Pentose and glucuronate interconversions (ko00040)	Carbohydrate transport and metabolism
Allium_sativum_newGene_40718	3196	20	-5.5625	4.07e-15	--	Function unknown
Asa1G02517	842.333	18.6667	-5.53201	7.29e-91	Selenocompound metabolism (ko00450)	Coenzyme transport and metabolism
Asa0G01018	63.6667	0	-5.51348	1.99e-14	--	Function unknown
Asa3G05010	55	0	-5.51196	7.09e-15	--	Function unknown
Asa2G05582	3596.67	48	-5.51188	9.81e-22	--	Function unknown
Asa3G01788	13251.7	317.667	-5.48748	4.48e-112	--	Carbohydrate transport and metabolism
Asa8G03239	68	0	-5.45979	8.09e-14	Fatty acid elongation (ko00062);; Plant-pathogen interaction (ko04626)	Transcription
Asa2G02802	53.3333	0	-5.45291	2.08e-14	MAPK signaling pathway - plant (ko04016);; Plant hormone signal transduction (ko04075);; Plant-pathogen interaction (ko04626)	Function unknown
Asa1G03355	6024.67	86.6667	-5.43473	6.14e-22	--	Posttranslational modification, protein turnover, chaperones
Allium_sativum_newGene_31051	56.6667	0	-5.42023	5.92e-14	--	Secondary metabolites biosynthesis, transport and catabolism
Asa1G03610	417.667	9	-5.39751	3.34e-42	--	Function unknown
Asa4G04410	348	0	-5.39506	1.02e-11	--	Function unknown
Asa6G00489	49.3333	0	-5.39239	4.15e-14	Carotenoid biosynthesis (ko00906)	Lipid transport and metabolism
Allium_sativum_newGene_17296	817	9.33333	-5.38649	6.41e-17	--	Inorganic ion transport and metabolism
Asa4G04509	4855.67	118.667	-5.37115	7.61e-63	Stilbenoid, diarylheptanoid and gingerol biosynthesis (ko00945)	Function unknown
Asa8G04987	4410	118	-5.3636	4.84e-153	--	--
Asa0G04411	47	0	-5.33398	9.95e-14	Sphingolipid metabolism (ko00600)	Lipid transport and metabolism
Asa8G06245	260	2	-5.33155	3.34e-14	--	Lipid transport and metabolism
Asa3G00760	48.3333	0	-5.32157	1.51e-13	--	Function unknown
Asa3G04551	200103	5579	-5.29791	1.45e-158	--	Posttranslational modification, protein turnover, chaperones
Asa4G00201	85.3333	1	-5.28928	2.71e-18	Sphingolipid metabolism (ko00600)	Lipid transport and metabolism
Asa2G01706	54.3333	0	-5.28377	6.14e-13	Sesquiterpenoid and triterpenoid biosynthesis (ko00909)	Function unknown
Asa0G00450	45.3333	0	-5.28352	2.14e-13	--	Function unknown
Asa3G03477	267.667	5.66667	-5.25419	2.34e-30	--	Inorganic ion transport and metabolism
Asa3G03341	71.3333	0.666667	-5.25027	1.89e-16	Isoflavonoid biosynthesis (ko00943)	Secondary metabolites biosynthesis, transport and catabolism
Asa8G06244	48.3333	0	-5.22996	8.93e-13	--	Lipid transport and metabolism
Allium_sativum_newGene_20735	347	8.66667	-5.22987	9.32e-47	Brassinosteroid biosynthesis (ko00905)	Secondary metabolites biosynthesis, transport and catabolism
Asa3G04356	169.333	3.33333	-5.18476	2.57e-24	Cyanoamino acid metabolism (ko00460);; Starch and sucrose metabolism (ko00500);; Phenylpropanoid biosynthesis (ko00940)	Function unknown
Asa1G01052	43.3333	0	-5.14907	2.12e-12	--	Transcription
Allium_sativum_newGene_5129	41	0	-5.12219	2.53e-12	Plant-pathogen interaction (ko04626)	Function unknown
Asa4G02198	103	2	-5.11642	3.01e-22	Plant hormone signal transduction (ko04075)	Signal transduction mechanisms
Asa3G03212	109	1.66667	-5.11503	7.54e-18	Sphingolipid metabolism (ko00600)	Lipid transport and metabolism
Allium_sativum_newGene_33004	40.6667	0	-5.10166	3.45e-12	--	Signal transduction mechanisms
Asa6G00719	959.333	30.6667	-5.07662	3.33e-102	Amino sugar and nucleotide sugar metabolism (ko00520);; MAPK signaling pathway - plant (ko04016)	Function unknown
Asa3G04733	38.6667	0	-5.07049	4.54e-12	--	Lipid transport and metabolism
Asa0G04510	2000	66.3333	-5.04942	1.05e-122	--	Posttranslational modification, protein turnover, chaperones
Asa2G05506	42.6667	0	-5.04109	1.26e-11	ABC transporters (ko02010)	Secondary metabolites biosynthesis, transport and catabolism
Asa5G01803	103	1.66667	-5.04078	9.36e-17	Plant-pathogen interaction (ko04626)	Transcription
Asa3G04424	38	0	-5.02203	9.78e-12	Phenylpropanoid biosynthesis (ko00940)	Secondary metabolites biosynthesis, transport and catabolism
Asa4G03603	178	4.66667	-5.02069	4.19e-32	--	Posttranslational modification, protein turnover, chaperones
Asa1G03284	159.667	4	-5.01011	1.45e-26	--	--
Asa8G05990	100.333	2	-5.01001	2.96e-19	--	Signal transduction mechanisms
Asa5G03222	40.6667	0	-5.00885	1.62e-11	--	--
Allium_sativum_newGene_30648	1143.33	35.3333	-4.98927	6.27e-52	--	Function unknown
Asa3G01345	104.333	2	-4.97961	1e-17	--	--
Asa2G01080	388.333	4.33333	-4.9707	3.44e-12	--	Translation, ribosomal structure and biogenesis
Asa5G00575	116891	3879.33	-4.95997	2.47e-77	Nitrogen metabolism (ko00910)	Inorganic ion transport and metabolism
Asa1G00270	39.3333	0	-4.95541	3.47e-11	Brassinosteroid biosynthesis (ko00905)	Secondary metabolites biosynthesis, transport and catabolism
Asa2G07132	66	1	-4.95303	1.24e-15	Plant hormone signal transduction (ko04075)	Carbohydrate transport and metabolism
Allium_sativum_newGene_27508	45.6667	0.333333	-4.94068	9.07e-13	--	Function unknown
Asa0G00513	2675.67	89.3333	-4.89756	9.41e-55	--	Function unknown
Allium_sativum_newGene_40065	3038.33	41	-4.88173	1.91e-12	--	Function unknown
Asa1G03267	58	0.666667	-4.87527	5.15e-13	Plant-pathogen interaction (ko04626)	Transcription
Asa0G05234	63.3333	1	-4.8749	8.5e-15	--	Function unknown
Asa6G02269	293	9.66667	-4.8714	8.77e-40	Cyanoamino acid metabolism (ko00460);; Starch and sucrose metabolism (ko00500);; Phenylpropanoid biosynthesis (ko00940)	Carbohydrate transport and metabolism
Asa8G00484	201	6	-4.86509	5.06e-29	Plant-pathogen interaction (ko04626)	Transcription
Allium_sativum_newGene_39269	153.333	4.33333	-4.86189	1.83e-25	--	--
Asa1G00611	4171.33	152.667	-4.85308	4.37e-69	--	Inorganic ion transport and metabolism
Asa0G00674	34.6667	0	-4.84266	1.2e-10	--	Intracellular trafficking, secretion, and vesicular transport
Asa8G00928	122.667	3.33333	-4.82644	2.55e-22	--	Transcription
Asa4G01794	37	0	-4.80507	2.71e-10	Phenylpropanoid biosynthesis (ko00940)	Secondary metabolites biosynthesis, transport and catabolism
Asa4G03433	207	1.33333	-4.78756	4.29e-10	Fatty acid elongation (ko00062);; Plant-pathogen interaction (ko04626)	Transcription
Asa4G06428	2202.33	43.6667	-4.7814	6.76e-14	--	Posttranslational modification, protein turnover, chaperones
Asa2G00112	526.667	19	-4.77115	8.51e-39	Plant-pathogen interaction (ko04626)	Inorganic ion transport and metabolism
Asa1G03601	306.667	11	-4.76046	9.57e-39	Fatty acid biosynthesis (ko00061);; Biotin metabolism (ko00780);; Fatty acid metabolism (ko01212)	Secondary metabolites biosynthesis, transport and catabolism
Asa1G03993	835.333	33.3333	-4.74518	8.4e-79	Glutathione metabolism (ko00480)	Cell cycle control, cell division, chromosome partitioning
Asa2G06192	26854.7	707.667	-4.74514	9.18e-18	Homologous recombination (ko03440)	Signal transduction mechanisms
Asa6G04705	30.3333	0	-4.72325	4.33e-10	--	Function unknown
Asa2G00457	75.6667	1.66667	-4.71186	3.62e-15	--	Defense mechanisms
Asa5G01565	9772.33	295.667	-4.68784	3.22e-19	Linoleic acid metabolism (ko00591)	Amino acid transport and metabolism
Asa6G04650	29	0	-4.6835	6.49e-10	Tyrosine metabolism (ko00350);; Phenylalanine metabolism (ko00360);; Tryptophan metabolism (ko00380);; Isoquinoline alkaloid biosynthesis (ko00950);; Betalain biosynthesis (ko00965)	Replication, recombination and repair
Asa1G03285	537.667	21.6667	-4.66974	5.32e-48	--	--
Asa5G04529	29.6667	0	-4.6561	1.04e-09	Flavonoid biosynthesis (ko00941);; Circadian rhythm - plant (ko04712)	Coenzyme transport and metabolism
Asa5G01235	569.333	22.6667	-4.65602	6.52e-48	--	Secondary metabolites biosynthesis, transport and catabolism
Asa2G01094	155.667	5	-4.64392	2.08e-20	--	Translation, ribosomal structure and biogenesis
Asa4G04402	51	1	-4.64351	1.82e-13	--	Function unknown
Asa5G00666	991.333	42.3333	-4.63107	2.79e-65	MAPK signaling pathway - plant (ko04016);; Plant hormone signal transduction (ko04075);; Plant-pathogen interaction (ko04626)	Signal transduction mechanisms
Asa6G01754	28.6667	0	-4.63077	1.35e-09	--	Signal transduction mechanisms
Asa4G02449	658.667	28.6667	-4.62989	2.72e-73	--	Function unknown
Asa3G03476	768.333	31	-4.62857	1.79e-43	--	Inorganic ion transport and metabolism
Asa1G00376	29.6667	0	-4.62744	1.59e-09	--	Secondary metabolites biosynthesis, transport and catabolism
Asa3G03146	135.667	0	-4.61216	2.03e-08	Ascorbate and aldarate metabolism (ko00053)	Secondary metabolites biosynthesis, transport and catabolism
Allium_sativum_newGene_11343	161	6	-4.61135	1.81e-29	--	Amino acid transport and metabolism
Asa4G00200	67.3333	1.66667	-4.60892	5.64e-15	Sphingolipid metabolism (ko00600)	Lipid transport and metabolism
Asa0G02849	4948	210.333	-4.59285	5.08e-49	--	Signal transduction mechanisms
Asa1G04889	82.6667	2.33333	-4.55643	9.59e-16	--	Intracellular trafficking, secretion, and vesicular transport
Allium_sativum_newGene_40673	1051.33	46	-4.55005	8.21e-58	Plant hormone signal transduction (ko04075)	Transcription
Asa3G05051	746.667	33.6667	-4.54413	4.58e-65	--	Energy production and conversion
Asa8G03483	26	0	-4.53325	3.65e-09	--	Function unknown
Allium_sativum_newGene_32735	430.333	6.33333	-4.52607	1.51e-09	--	Function unknown
Allium_sativum_newGene_33151	47	1	-4.52496	1.07e-12	--	Amino acid transport and metabolism
Asa8G02626	229	9	-4.52401	7.78e-27	--	--
Asa2G02935	1587.67	47	-4.52081	1.45e-14	--	Carbohydrate transport and metabolism
Asa8G06031	55.3333	1.33333	-4.51536	2.55e-13	--	Signal transduction mechanisms
Asa4G04510	5003	233	-4.49284	2.48e-56	Stilbenoid, diarylheptanoid and gingerol biosynthesis (ko00945)	Function unknown
Asa3G00480	36.3333	0.333333	-4.47581	1.37e-09	Starch and sucrose metabolism (ko00500)	Signal transduction mechanisms
Asa6G05968	2667.33	135.333	-4.47438	9.37e-149	--	RNA processing and modification
Asa6G07174	726.333	34.6667	-4.45739	2.6e-49	Nitrogen metabolism (ko00910)	Inorganic ion transport and metabolism
Asa8G01056	24.6667	0	-4.45319	8.98e-09	--	Function unknown
Asa4G02087	3896	198	-4.44694	1.58e-89	--	Function unknown
Allium_sativum_newGene_40674	920	41.3333	-4.3967	8.38e-34	Plant hormone signal transduction (ko04075)	Transcription
Allium_sativum_newGene_49091	1078.67	30	-4.38928	3.97e-12	MAPK signaling pathway - plant (ko04016);; Plant hormone signal transduction (ko04075);; Plant-pathogen interaction (ko04626)	Signal transduction mechanisms
Asa2G00891	110.333	4.33333	-4.38068	3.4e-20	--	Signal transduction mechanisms
Asa8G05340	986.333	50.6667	-4.37517	8.63e-48	--	Function unknown
Asa3G02453	45.3333	1	-4.37014	5.53e-11	--	Transcription
Allium_sativum_newGene_5041	244.667	11.3333	-4.36052	1.02e-29	--	Signal transduction mechanisms
Asa4G03376	548.667	10.3333	-4.35401	3.63e-09	Nitrogen metabolism (ko00910)	Inorganic ion transport and metabolism
Asa1G01012	1679.67	90.3333	-4.34966	2.03e-105	alpha-Linolenic acid metabolism (ko00592)	Secondary metabolites biosynthesis, transport and catabolism
Asa2G05873	294	14.6667	-4.34893	4.51e-35	--	Function unknown
Asa2G02806	36.3333	0.666667	-4.34421	4.72e-10	Phenylpropanoid biosynthesis (ko00940);; Flavonoid biosynthesis (ko00941);; Stilbenoid, diarylheptanoid and gingerol biosynthesis (ko00945)	Secondary metabolites biosynthesis, transport and catabolism
Asa3G04352	219.333	2.66667	-4.33915	2.03e-08	Cyanoamino acid metabolism (ko00460);; Starch and sucrose metabolism (ko00500);; Phenylpropanoid biosynthesis (ko00940)	Function unknown
Asa2G05468	98.6667	3.66667	-4.32901	1.18e-15	--	Signal transduction mechanisms
Asa2G05368	421.667	20.6667	-4.32477	1.02e-34	Terpenoid backbone biosynthesis (ko00900)	Coenzyme transport and metabolism
Asa1G03636	1475.33	81	-4.32066	3.08e-72	Starch and sucrose metabolism (ko00500)	Carbohydrate transport and metabolism
Asa6G03348	443.667	23	-4.31837	2.58e-43	Pentose and glucuronate interconversions (ko00040)	Carbohydrate transport and metabolism
Asa0G03616	45	1	-4.31635	1.13e-10	--	Coenzyme transport and metabolism
Asa5G00217	81.6667	2.66667	-4.31321	1.45e-13	Plant-pathogen interaction (ko04626)	Signal transduction mechanisms
Asa2G04780	269.333	13.6667	-4.31292	1.57e-36	--	Inorganic ion transport and metabolism
Asa0G05627	394.333	20.6667	-4.30686	5.03e-46	--	Transcription
Asa1G03607	100.333	4.33333	-4.30506	2.12e-20	Fatty acid biosynthesis (ko00061);; Biotin metabolism (ko00780);; Fatty acid metabolism (ko01212)	Secondary metabolites biosynthesis, transport and catabolism
Asa4G04319	1637.33	88.6667	-4.2577	1.15e-52	Aminoacyl-tRNA biosynthesis (ko00970)	Function unknown
Asa5G00172	647.667	23	-4.24883	5.08e-12	MAPK signaling pathway - plant (ko04016);; Plant hormone signal transduction (ko04075);; Plant-pathogen interaction (ko04626)	Signal transduction mechanisms
Asa4G01560	508.333	27	-4.23329	2.09e-37	Amino sugar and nucleotide sugar metabolism (ko00520)	Carbohydrate transport and metabolism
Asa3G04076	535.333	29.6667	-4.23065	1.74e-36	--	Intracellular trafficking, secretion, and vesicular transport
Asa6G04300	476	26.3333	-4.22817	1.5e-34	--	--
Asa6G02204	693	39.6667	-4.22265	2.98e-63	Amino sugar and nucleotide sugar metabolism (ko00520);; MAPK signaling pathway - plant (ko04016)	Function unknown
Asa6G04749	54.3333	2	-4.21471	2.18e-13	Cutin, suberine and wax biosynthesis (ko00073)	Secondary metabolites biosynthesis, transport and catabolism
Asa3G03259	207.333	10.6667	-4.20498	7.2e-28	--	Cell wall/membrane/envelope biogenesis
Asa8G00903	831.333	28	-4.19481	7.51e-11	--	Function unknown
Asa4G01561	997.667	56.3333	-4.18374	2.98e-44	Amino sugar and nucleotide sugar metabolism (ko00520)	Carbohydrate transport and metabolism
Asa1G01011	802	48	-4.17932	2.64e-76	alpha-Linolenic acid metabolism (ko00592)	Secondary metabolites biosynthesis, transport and catabolism
Asa8G00042	257.667	14.6667	-4.17752	3.91e-36	--	Signal transduction mechanisms
Asa3G01799	109	4.33333	-4.17674	4.24e-13	--	Posttranslational modification, protein turnover, chaperones
Asa6G03541	33.6667	0.666667	-4.1669	4.53e-09	--	--
Asa5G01211	630.333	33	-4.16474	2.75e-27	--	Secondary metabolites biosynthesis, transport and catabolism
Asa1G00276	365.333	19	-4.15459	4.3e-24	--	Defense mechanisms
Asa1G02052	157	2.66667	-4.12868	9.89e-08	--	Transcription
Asa4G04501	1431	47.6667	-4.12619	3.48e-10	Stilbenoid, diarylheptanoid and gingerol biosynthesis (ko00945)	Function unknown
Asa8G02806	36.6667	1	-4.12151	1.05e-09	--	Function unknown
Asa8G04991	1219.67	44.6667	-4.11797	5.64e-11	--	Function unknown
Asa5G00534	445.667	27.3333	-4.11704	8.42e-53	Plant hormone signal transduction (ko04075)	Transcription
Asa3G04918	2072	129	-4.1167	1.08e-68	--	Energy production and conversion
Asa3G02874	36	1	-4.10931	1.31e-09	--	Signal transduction mechanisms
Asa6G01529	8060	168.333	-4.10763	4.84e-08	Ribosome biogenesis in eukaryotes (ko03008)	Function unknown
Asa2G05861	124	6.66667	-4.10592	8.46e-21	--	Function unknown
Asa3G02532	37.3333	1	-4.09833	1.65e-09	--	Function unknown
Asa4G03111	12114.3	337.667	-4.09418	1.28e-08	--	Carbohydrate transport and metabolism
Asa8G06032	33.6667	0.666667	-4.09307	1.71e-08	MAPK signaling pathway - plant (ko04016);; Plant-pathogen interaction (ko04626)	Function unknown
Asa1G00387	1540.67	95	-4.09143	9.53e-34	--	Secondary metabolites biosynthesis, transport and catabolism
Asa0G00805	1119	72	-4.08648	1.97e-69	RNA transport (ko03013)	Function unknown
Asa0G03449	73	3	-4.08006	2.75e-12	Isoflavonoid biosynthesis (ko00943)	Secondary metabolites biosynthesis, transport and catabolism
Asa0G03143	700	41	-4.07366	1.53e-27	Glutathione metabolism (ko00480)	Posttranslational modification, protein turnover, chaperones
Asa3G02201	500.667	31.3333	-4.0731	1.5e-47	--	--
Asa5G04408	78.6667	3.66667	-4.0659	5.91e-14	Ascorbate and aldarate metabolism (ko00053)	Function unknown
Asa3G00978	530	32	-4.04379	8.95e-33	--	Signal transduction mechanisms
Asa8G00909	15300.3	578	-4.04376	3.52e-10	Ubiquitin mediated proteolysis (ko04120)	Function unknown
Asa4G01089	150.333	9	-4.03766	7.29e-25	Circadian rhythm - plant (ko04712)	Transcription
Asa2G05897	761.333	16.6667	-4.03172	1.55e-07	Homologous recombination (ko03440)	Function unknown
Asa0G03872	39.6667	1.33333	-4.02622	7.76e-10	--	Secondary metabolites biosynthesis, transport and catabolism
Asa8G05345	761	50	-4.00563	4.82e-34	--	Inorganic ion transport and metabolism
Asa1G03637	654.333	44	-3.99857	1.48e-45	Starch and sucrose metabolism (ko00500)	Carbohydrate transport and metabolism
Asa4G04403	888	20.6667	-3.99416	2.25e-07	--	Function unknown
Asa2G05916	2374	57.6667	-3.99369	1.44e-07	Homologous recombination (ko03440)	Function unknown
Allium_sativum_newGene_30682	1654.67	43.6667	-3.9926	1.27e-07	--	Function unknown
Asa0G04388	217.333	13	-3.98225	7.42e-23	--	Cell wall/membrane/envelope biogenesis
Asa4G04934	327.667	21	-3.97197	4.85e-32	Isoflavonoid biosynthesis (ko00943)	Secondary metabolites biosynthesis, transport and catabolism
Allium_sativum_newGene_38375	151	7.66667	-3.96619	8.21e-14	--	Function unknown
Asa6G05475	106.333	6	-3.9618	1.88e-17	--	Posttranslational modification, protein turnover, chaperones
Asa5G01643	3017	141.667	-3.94238	2.73e-11	Cutin, suberine and wax biosynthesis (ko00073)	Function unknown
Allium_sativum_newGene_5360	390.333	15.3333	-3.92918	8.35e-09	Porphyrin and chlorophyll metabolism (ko00860)	Function unknown
Asa4G01559	4297.33	306.667	-3.92473	1.75e-56	Amino sugar and nucleotide sugar metabolism (ko00520)	Carbohydrate transport and metabolism
Asa6G02203	88.6667	5.33333	-3.91048	4.59e-18	Amino sugar and nucleotide sugar metabolism (ko00520);; MAPK signaling pathway - plant (ko04016)	Function unknown
Asa5G03190	1680	59.6667	-3.90704	2.8e-08	Galactose metabolism (ko00052);; Starch and sucrose metabolism (ko00500)	Carbohydrate transport and metabolism
Asa0G00368	271.333	18.3333	-3.90672	1.43e-29	--	Cell wall/membrane/envelope biogenesis
Asa3G00841	54	2.66667	-3.90615	3.96e-12	Plant hormone signal transduction (ko04075)	Defense mechanisms
Asa8G00908	2183.67	157.667	-3.89901	2.71e-45	Ubiquitin mediated proteolysis (ko04120)	Function unknown
Asa2G03381	35.6667	1	-3.89655	5.14e-08	Fatty acid biosynthesis (ko00061);; Biotin metabolism (ko00780);; Fatty acid metabolism (ko01212)	Secondary metabolites biosynthesis, transport and catabolism
Asa8G00389	31.6667	1	-3.89043	2.6e-08	--	Signal transduction mechanisms
Asa3G02606	560	41.6667	-3.88733	2.87e-60	--	Replication, recombination and repair
Asa3G04823	123	7.33333	-3.87078	9.69e-16	--	--
Asa2G01734	2391	181.667	-3.86568	4.59e-48	--	Intracellular trafficking, secretion, and vesicular transport
Asa2G03791	100	6	-3.86261	9.98e-15	--	Posttranslational modification, protein turnover, chaperones
Asa8G00662	73.6667	4.33333	-3.86063	2.43e-15	Pentose and glucuronate interconversions (ko00040)	Carbohydrate transport and metabolism
Asa5G01933	284	21	-3.85749	1.34e-43	--	Function unknown
Asa2G05896	4557	96	-3.85299	1.54e-06	Homologous recombination (ko03440)	Function unknown
Asa8G01053	25.3333	0.666667	-3.84603	1.47e-07	--	Function unknown
Asa8G05420	134.667	9.33333	-3.84284	1.01e-24	Glycine, serine and threonine metabolism (ko00260);; Tyrosine metabolism (ko00350);; Phenylalanine metabolism (ko00360);; beta-Alanine metabolism (ko00410);; Isoquinoline alkaloid biosynthesis (ko00950);; Tropane, piperidine and pyridine alkaloid biosynthesis (ko00960)	Secondary metabolites biosynthesis, transport and catabolism
Asa6G04782	3059.33	238.667	-3.84051	2.95e-77	--	Function unknown
Asa1G04652	14847.7	1167.33	-3.815	6.44e-46	--	--
Asa6G02390	855.667	69	-3.78105	3.1e-56	ABC transporters (ko02010)	Secondary metabolites biosynthesis, transport and catabolism
Asa1G01028	28.3333	1	-3.77276	9.91e-08	Starch and sucrose metabolism (ko00500)	Signal transduction mechanisms
Asa3G01122	49	2.66667	-3.76903	5.26e-11	Cyanoamino acid metabolism (ko00460);; Starch and sucrose metabolism (ko00500);; Phenylpropanoid biosynthesis (ko00940)	Carbohydrate transport and metabolism
Asa5G01531	56	3.33333	-3.76063	1.23e-12	--	Transcription
Asa3G03641	41	2	-3.7596	1.71e-09	MAPK signaling pathway - plant (ko04016);; Plant hormone signal transduction (ko04075);; Plant-pathogen interaction (ko04626)	Signal transduction mechanisms
Allium_sativum_newGene_41048	53	2.66667	-3.74477	7.08e-10	--	--
Asa8G00907	2058.33	158.333	-3.74139	1.19e-28	Ubiquitin mediated proteolysis (ko04120)	Function unknown
Asa6G05387	115.333	1.66667	-3.7278	7.91e-06	--	Function unknown
Asa2G07133	116.333	7.66667	-3.72301	9.87e-15	Plant hormone signal transduction (ko04075)	Carbohydrate transport and metabolism
Asa0G02482	19545	1505.33	-3.72183	1.3e-31	--	Function unknown
Asa2G07130	116	8.33333	-3.71871	7.85e-18	Plant hormone signal transduction (ko04075)	Carbohydrate transport and metabolism
Asa5G01804	347.333	24.6667	-3.71559	2.01e-17	MAPK signaling pathway - plant (ko04016);; Plant-pathogen interaction (ko04626)	Transcription
Asa4G04933	557	43.6667	-3.70671	3.45e-33	Isoflavonoid biosynthesis (ko00943)	Secondary metabolites biosynthesis, transport and catabolism
Asa4G03230	1208.33	27.6667	-3.68946	6.89e-06	--	Function unknown
Asa4G02933	17663	1539	-3.6886	3.67e-89	Glycolysis / Gluconeogenesis (ko00010);; Pentose phosphate pathway (ko00030);; Fructose and mannose metabolism (ko00051);; Carbon fixation in photosynthetic organisms (ko00710);; Carbon metabolism (ko01200)	Carbohydrate transport and metabolism
Asa1G03649	10089.7	324.333	-3.68857	1.89e-06	RNA transport (ko03013)	Posttranslational modification, protein turnover, chaperones
Asa4G05498	28509.3	2480.67	-3.68665	1.53e-100	Glycine, serine and threonine metabolism (ko00260);; Glyoxylate and dicarboxylate metabolism (ko00630);; Carbon metabolism (ko01200)	Energy production and conversion
Asa8G04365	251.667	20	-3.6751	3.94e-27	--	Function unknown
Asa2G03220	2661.33	112.333	-3.66965	3.24e-07	MAPK signaling pathway - plant (ko04016);; Plant hormone signal transduction (ko04075);; Plant-pathogen interaction (ko04626)	Signal transduction mechanisms
Asa4G06604	1027.33	85.3333	-3.66525	2.1e-39	--	Signal transduction mechanisms
Asa3G02964	195.667	14.6667	-3.66362	1.92e-18	--	Transcription
Asa3G00761	155.333	11	-3.64896	6.69e-14	--	Function unknown
Asa8G04414	264.333	21	-3.64664	3.9e-22	--	Function unknown
Asa4G02393	221	18.3333	-3.63506	1.99e-23	Proteasome (ko03050)	Function unknown
Asa2G04075	758.333	46	-3.63303	2.65e-10	Cyanoamino acid metabolism (ko00460);; Starch and sucrose metabolism (ko00500);; Phenylpropanoid biosynthesis (ko00940)	Carbohydrate transport and metabolism
Asa5G05751	139.667	11.3333	-3.62688	2.15e-20	Plant-pathogen interaction (ko04626)	Transcription
Asa8G00905	5420.33	300.333	-3.62117	2.24e-08	Ubiquitin mediated proteolysis (ko04120)	Function unknown
Asa2G01909	3219.67	291.333	-3.61846	3.07e-41	--	Function unknown
Asa5G05701	88	5.66667	-3.61363	5.49e-10	Phenylpropanoid biosynthesis (ko00940)	Lipid transport and metabolism
Asa2G07481	473.667	38	-3.61224	8.38e-20	--	Function unknown
Asa1G03918	1363	125.667	-3.60375	1.68e-83	Cyanoamino acid metabolism (ko00460);; Starch and sucrose metabolism (ko00500);; Phenylpropanoid biosynthesis (ko00940)	Carbohydrate transport and metabolism
Asa2G07469	76.3333	5.66667	-3.60116	1.52e-13	--	Function unknown
Asa8G00859	3207.67	275	-3.58099	1.19e-26	Cysteine and methionine metabolism (ko00270);; Valine, leucine and isoleucine degradation (ko00280);; Valine, leucine and isoleucine biosynthesis (ko00290);; Pantothenate and CoA biosynthesis (ko00770);; Glucosinolate biosynthesis (ko00966);; 2-Oxocarboxylic acid metabolism (ko01210);; Biosynthesis of amino acids (ko01230)	Amino acid transport and metabolism
Asa8G04367	381.667	2.33333	-3.5765	4.19e-05	Fatty acid elongation (ko00062);; Biosynthesis of unsaturated fatty acids (ko01040);; Fatty acid metabolism (ko01212)	Secondary metabolites biosynthesis, transport and catabolism
Asa2G06090	87.3333	6.66667	-3.5755	1.53e-13	--	--
Asa3G04378	1418.33	94.3333	-3.57295	3.64e-09	--	Cell wall/membrane/envelope biogenesis
Asa3G01594	2171.33	111	-3.56066	1.57e-07	Phenylpropanoid biosynthesis (ko00940)	Secondary metabolites biosynthesis, transport and catabolism
Asa0G04617	210	18.3333	-3.55941	1.32e-20	--	Signal transduction mechanisms
Asa8G03023	446.667	40.3333	-3.55314	9.31e-32	--	Function unknown
Asa8G03619	280.333	25	-3.54602	2.7e-23	--	--
Asa4G04419	431.333	5.33333	-3.53872	3.95e-05	--	Function unknown
Asa1G03638	16671.7	502.667	-3.53322	1.2e-05	Starch and sucrose metabolism (ko00500)	Carbohydrate transport and metabolism
Asa2G01084	72.3333	5.66667	-3.5312	3.16e-13	--	Translation, ribosomal structure and biogenesis
Asa3G03406	131	10.3333	-3.53075	2.07e-13	Endocytosis (ko04144)	Intracellular trafficking, secretion, and vesicular transport
Asa2G06137	177.667	14.6667	-3.52446	1.45e-16	--	--
Asa4G05612	6038.33	590.333	-3.51989	4.12e-59	Glyoxylate and dicarboxylate metabolism (ko00630)	Lipid transport and metabolism
Asa0G04778	483	44.6667	-3.51935	3.86e-27	Nitrogen metabolism (ko00910)	Inorganic ion transport and metabolism
Asa3G02533	130	11	-3.49572	7.24e-16	--	Function unknown
Allium_sativum_newGene_36932	50.6667	3.33333	-3.49231	2.44e-09	--	--
Asa6G06582	898.333	84.6667	-3.49062	3.43e-26	--	Function unknown
Asa0G05659	692.667	65.3333	-3.48915	8.73e-28	--	Function unknown
Asa4G03920	1545	152	-3.48735	1.51e-61	--	Function unknown
Asa8G04521	1140	109.667	-3.48642	2.22e-41	--	--
Asa2G02486	159.333	13.3333	-3.48606	1.43e-13	--	Inorganic ion transport and metabolism
Asa8G02398	345.333	32.3333	-3.48023	7.68e-28	--	Secondary metabolites biosynthesis, transport and catabolism
Asa2G02804	246.667	23.3333	-3.48009	2.69e-30	Phenylpropanoid biosynthesis (ko00940);; Flavonoid biosynthesis (ko00941);; Stilbenoid, diarylheptanoid and gingerol biosynthesis (ko00945)	Secondary metabolites biosynthesis, transport and catabolism
Asa3G00535	1958.33	185.667	-3.47747	4.23e-32	alpha-Linolenic acid metabolism (ko00592)	Secondary metabolites biosynthesis, transport and catabolism
Asa8G05651	434.667	42.3333	-3.46892	3.26e-29	Zeatin biosynthesis (ko00908)	--
Asa5G00174	128	11.6667	-3.45888	1.88e-17	MAPK signaling pathway - plant (ko04016);; Plant hormone signal transduction (ko04075);; Plant-pathogen interaction (ko04626)	Signal transduction mechanisms
Asa8G04889	223.667	19.6667	-3.45548	1.05e-17	--	Carbohydrate transport and metabolism
Asa8G02714	169.333	14	-3.4527	1.54e-13	--	Function unknown
Asa2G00528	81	6.66667	-3.4524	1.79e-12	Plant-pathogen interaction (ko04626)	Transcription
Asa8G04370	236.667	22.6667	-3.4468	8.24e-23	Fatty acid elongation (ko00062);; Biosynthesis of unsaturated fatty acids (ko01040);; Fatty acid metabolism (ko01212)	Secondary metabolites biosynthesis, transport and catabolism
Asa2G06400	419.333	40	-3.4464	6.76e-29	--	Function unknown
Asa4G06071	751.333	74.3333	-3.44015	1.01e-35	Ribosome biogenesis in eukaryotes (ko03008)	Function unknown
Asa2G05915	25515.3	1238	-3.43844	3.69e-06	--	Function unknown
Asa1G04890	122	3.33333	-3.43682	2.9e-05	--	Intracellular trafficking, secretion, and vesicular transport
Allium_sativum_newGene_15483	103.667	8.33333	-3.4344	1.28e-10	Benzoxazinoid biosynthesis (ko00402)	Secondary metabolites biosynthesis, transport and catabolism
Asa6G05150	54.3333	4.33333	-3.43341	4.49e-11	Cyanoamino acid metabolism (ko00460);; Starch and sucrose metabolism (ko00500);; Phenylpropanoid biosynthesis (ko00940)	Carbohydrate transport and metabolism
Asa3G03487	29.3333	1.66667	-3.4324	3.27e-07	--	Function unknown
Asa8G04352	38	2.33333	-3.43214	1e-07	Ubiquinone and other terpenoid-quinone biosynthesis (ko00130);; Phenylpropanoid biosynthesis (ko00940)	Lipid transport and metabolism
Asa4G02932	738	75.3333	-3.42675	9.44e-44	Cysteine and methionine metabolism (ko00270);; Biosynthesis of amino acids (ko01230)	Coenzyme transport and metabolism
Asa1G03641	194.667	19	-3.42286	1.01e-23	Indole alkaloid biosynthesis (ko00901)	Translation, ribosomal structure and biogenesis
Allium_sativum_newGene_38263	329.333	30.3333	-3.422	1.26e-18	--	Carbohydrate transport and metabolism
Asa4G06072	100	9.33333	-3.41794	4.37e-18	Ribosome biogenesis in eukaryotes (ko03008)	Function unknown
Asa5G01264	41.6667	3	-3.40946	5.86e-09	Vitamin B6 metabolism (ko00750)	Function unknown
Asa8G02036	70.3333	6	-3.40765	1.88e-11	--	Function unknown
Asa1G01146	219.667	22	-3.40532	9.7e-30	--	Secondary metabolites biosynthesis, transport and catabolism
Asa1G01145	171	16.6667	-3.40394	9.27e-21	--	Secondary metabolites biosynthesis, transport and catabolism
Asa5G05625	16097.7	1290	-3.39902	7.32e-11	Cutin, suberine and wax biosynthesis (ko00073)	Secondary metabolites biosynthesis, transport and catabolism
Asa0G01142	2425.33	261	-3.39889	3.34e-100	--	Intracellular trafficking, secretion, and vesicular transport
Asa1G00969	132	5.33333	-3.39366	1.66e-05	--	Inorganic ion transport and metabolism
Asa2G05581	4480.67	336.667	-3.39311	8.22e-09	--	Function unknown
Asa8G00904	1212.67	95.3333	-3.39057	1.9e-09	--	Function unknown
Asa6G06349	434.667	43.3333	-3.38947	2.09e-20	--	Function unknown
Asa0G04330	747	79	-3.38615	1.31e-34	--	Posttranslational modification, protein turnover, chaperones
Asa0G05518	38	2.66667	-3.38307	5.73e-08	--	--
Asa8G04879	85.6667	6.33333	-3.38129	1.12e-08	--	Carbohydrate transport and metabolism
Asa4G06603	207	21	-3.38023	1.37e-26	Amino sugar and nucleotide sugar metabolism (ko00520)	Signal transduction mechanisms
Allium_sativum_newGene_31219	39.6667	3	-3.37903	1.14e-08	--	--
Asa2G06614	2139.67	219.667	-3.37597	5.51e-29	--	Carbohydrate transport and metabolism
Asa2G02990	353	37.3333	-3.372	8.81e-39	Ubiquitin mediated proteolysis (ko04120)	Function unknown
Asa6G00720	28676	1820.67	-3.36753	5.81e-07	Amino sugar and nucleotide sugar metabolism (ko00520);; MAPK signaling pathway - plant (ko04016)	Intracellular trafficking, secretion, and vesicular transport
Asa5G02557	1957	212.333	-3.3657	1.71e-69	Porphyrin and chlorophyll metabolism (ko00860)	Function unknown
Asa2G05973	59241.7	4426.33	-3.35858	3.07e-08	MAPK signaling pathway - plant (ko04016);; Plant hormone signal transduction (ko04075);; Plant-pathogen interaction (ko04626)	Function unknown
Asa6G02692	246.333	25.3333	-3.35613	3.59e-26	--	Function unknown
Asa0G01801	147	1.33333	-3.35373	0.000138716	Purine metabolism (ko00230)	Signal transduction mechanisms
Asa6G05856	651.667	70.6667	-3.35242	1.07e-37	--	Amino acid transport and metabolism
Asa6G00461	382.667	41	-3.35202	1.38e-33	MAPK signaling pathway - plant (ko04016);; Plant-pathogen interaction (ko04626)	Signal transduction mechanisms
Asa8G01364	33.3333	2.33333	-3.34395	1.24e-07	--	Function unknown
Asa2G03796	219.333	8	-3.34112	4.89e-05	--	Posttranslational modification, protein turnover, chaperones
Asa8G01394	42	3.33333	-3.33699	1.34e-08	--	Function unknown
Asa3G04560	4271.33	478.333	-3.33295	8.37e-76	--	Function unknown
Asa6G03716	5056.67	522	-3.33071	9.17e-28	Flavonoid biosynthesis (ko00941);; Circadian rhythm - plant (ko04712)	Coenzyme transport and metabolism
Asa0G04293	64.3333	5.33333	-3.33053	1.57e-09	--	Function unknown
Asa5G05783	46.3333	3.66667	-3.32872	1.67e-08	--	Amino acid transport and metabolism
Asa1G03481	18969.7	1518.33	-3.32803	2.3e-08	Starch and sucrose metabolism (ko00500)	Carbohydrate transport and metabolism
Asa6G03931	61	5.33333	-3.3232	4.4e-11	--	Posttranslational modification, protein turnover, chaperones
Asa6G04018	6021.33	684.333	-3.31862	1.87e-63	Fructose and mannose metabolism (ko00051)	Carbohydrate transport and metabolism
Asa2G05467	52.6667	4	-3.31698	9.64e-08	--	Signal transduction mechanisms
Asa2G06138	449.667	44.3333	-3.31603	3.78e-17	--	Signal transduction mechanisms
Asa0G00203	1521.33	22.3333	-3.31409	0.000165922	Amino sugar and nucleotide sugar metabolism (ko00520);; MAPK signaling pathway - plant (ko04016)	Function unknown
Asa8G00906	6439.67	574.333	-3.30586	2.03e-10	Ubiquitin mediated proteolysis (ko04120)	Function unknown
Asa6G00563	28085.3	3231.33	-3.30014	1.03e-92	Arginine biosynthesis (ko00220);; Alanine, aspartate and glutamate metabolism (ko00250);; Glycine, serine and threonine metabolism (ko00260);; Glyoxylate and dicarboxylate metabolism (ko00630);; Carbon fixation in photosynthetic organisms (ko00710);; Carbon metabolism (ko01200);; 2-Oxocarboxylic acid metabolism (ko01210);; Biosynthesis of amino acids (ko01230)	Amino acid transport and metabolism
Asa2G00650	395.667	39.3333	-3.29997	8.71e-19	Glycolysis / Gluconeogenesis (ko00010);; Fatty acid degradation (ko00071);; Tyrosine metabolism (ko00350);; Carbon metabolism (ko01200)	Secondary metabolites biosynthesis, transport and catabolism
Asa4G00744	787.333	91	-3.28626	6.35e-51	--	Function unknown
Allium_sativum_newGene_46343	110.333	11	-3.28284	2.13e-13	--	Amino acid transport and metabolism
Asa8G01075	32	2.33333	-3.27517	3.16e-07	--	Function unknown
Asa6G00462	60.3333	5.33333	-3.27394	4.67e-09	--	Carbohydrate transport and metabolism
Asa0G00186	834.667	64.3333	-3.26726	5.63e-07	--	Function unknown
Asa8G03769	234.333	22.3333	-3.26408	2.81e-12	--	Function unknown
Asa1G03280	1954.33	151.333	-3.26329	2.89e-07	--	--
Asa0G01056	285	31.3333	-3.25906	6.39e-19	MAPK signaling pathway - plant (ko04016);; Plant hormone signal transduction (ko04075);; Plant-pathogen interaction (ko04626)	Signal transduction mechanisms
Asa5G01236	53.6667	5	-3.25886	1.98e-10	--	Secondary metabolites biosynthesis, transport and catabolism
Asa3G03260	913.667	103	-3.2569	7.27e-29	--	Cell wall/membrane/envelope biogenesis
Allium_sativum_newGene_17969	319.333	32.3333	-3.25278	4.23e-15	Spliceosome (ko03040)	Transcription
Asa4G00832	109.667	11.3333	-3.25045	2.34e-15	--	Secondary metabolites biosynthesis, transport and catabolism
Asa6G03065	45.6667	3.66667	-3.24818	2.26e-07	--	Posttranslational modification, protein turnover, chaperones
Asa8G05480	33.3333	2.66667	-3.23766	1.01e-07	Photosynthesis (ko00195)	Function unknown
Asa3G04035	1859.33	219	-3.23628	7.53e-50	Terpenoid backbone biosynthesis (ko00900)	Lipid transport and metabolism
Allium_sativum_newGene_6658	39.3333	3.33333	-3.23535	3.75e-08	--	Function unknown
Asa6G06170	517.667	60.6667	-3.22866	1.04e-32	--	Transcription
Asa3G04105	237.333	27.6667	-3.2284	4.18e-28	--	Function unknown
Asa1G04679	63.3333	6.33333	-3.22659	7.09e-12	--	Secondary metabolites biosynthesis, transport and catabolism
Asa5G01829	63	6	-3.22455	7.66e-10	--	Function unknown
Asa6G02767	2623	305.333	-3.2243	3.87e-30	Isoquinoline alkaloid biosynthesis (ko00950)	Defense mechanisms
Asa2G06125	153	16.3333	-3.222	4.87e-16	Zeatin biosynthesis (ko00908)	--
Asa6G05559	363.333	41.6667	-3.221	7.22e-23	Sphingolipid metabolism (ko00600)	Secondary metabolites biosynthesis, transport and catabolism
Asa6G00721	4709.67	288.667	-3.21358	1.34e-05	Amino sugar and nucleotide sugar metabolism (ko00520);; MAPK signaling pathway - plant (ko04016)	--
Asa1G02774	13668	1681	-3.2115	1.73e-96	Starch and sucrose metabolism (ko00500)	Cell wall/membrane/envelope biogenesis
Asa2G06523	613	74	-3.20932	3.46e-44	--	Function unknown
Asa2G03794	103.333	3.33333	-3.20922	0.00016173	--	Posttranslational modification, protein turnover, chaperones
Asa2G05898	8672.67	338	-3.20904	0.000121599	Homologous recombination (ko03440)	Function unknown
Asa4G00958	2108.33	251	-3.20706	1.92e-35	--	Function unknown
Asa8G06030	503.333	57	-3.20613	4.67e-20	--	Signal transduction mechanisms
Asa3G04668	1734.67	214	-3.20054	9.38e-45	Glycerolipid metabolism (ko00561)	Lipid transport and metabolism
Asa2G05839	15574.7	460.667	-3.18947	0.000217946	--	Signal transduction mechanisms
Asa5G01710	1007.67	125.667	-3.18758	1.23e-70	--	Posttranslational modification, protein turnover, chaperones
Asa4G01846	653.333	79.6667	-3.18665	1.15e-36	--	Energy production and conversion
Asa5G02774	649.667	79	-3.18446	1.18e-46	--	--
Asa2G04963	24506.7	3082.67	-3.18381	3.57e-100	Tryptophan metabolism (ko00380);; Glyoxylate and dicarboxylate metabolism (ko00630);; Carbon metabolism (ko01200);; MAPK signaling pathway - plant (ko04016);; Peroxisome (ko04146)	Inorganic ion transport and metabolism
Allium_sativum_newGene_19657	335	38.3333	-3.18358	2.38e-17	MAPK signaling pathway - plant (ko04016);; Plant hormone signal transduction (ko04075);; Plant-pathogen interaction (ko04626)	Signal transduction mechanisms
Asa1G04690	84.3333	8.66667	-3.1812	5.71e-11	--	Posttranslational modification, protein turnover, chaperones
Asa2G05233	456.333	53.3333	-3.18094	3.63e-20	Carotenoid biosynthesis (ko00906)	Function unknown
Asa8G05989	51.3333	5	-3.16996	2.06e-09	Pentose and glucuronate interconversions (ko00040)	Carbohydrate transport and metabolism
Asa2G04092	100.333	10.3333	-3.16967	3.04e-11	Plant-pathogen interaction (ko04626)	Signal transduction mechanisms
Asa1G01899	2601	245.667	-3.16941	3.1e-09	MAPK signaling pathway - plant (ko04016);; Plant hormone signal transduction (ko04075)	Transcription
Asa8G05837	138	14.6667	-3.16909	1.15e-11	--	Function unknown
Asa5G00678	380.333	47	-3.16836	2.48e-38	Plant-pathogen interaction (ko04626)	Signal transduction mechanisms
Asa6G01476	100.667	11	-3.16763	3.6e-12	--	Transcription
Asa6G03715	2830.67	330.667	-3.16675	1.22e-24	Flavonoid biosynthesis (ko00941);; Circadian rhythm - plant (ko04712)	Coenzyme transport and metabolism
Asa3G00191	244.333	29.6667	-3.16674	6.91e-32	Brassinosteroid biosynthesis (ko00905)	Lipid transport and metabolism
Asa2G06522	1472.33	184.667	-3.16633	1.74e-59	--	Function unknown
Asa5G03975	53.6667	5	-3.16455	6.13e-09	Oxidative phosphorylation (ko00190)	Function unknown
Asa0G02219	813	90	-3.16373	2.04e-17	--	Coenzyme transport and metabolism
Asa0G04618	333.333	40	-3.15346	3.14e-27	--	Signal transduction mechanisms
Asa5G01670	3779.67	460	-3.14389	6.05e-29	Pentose and glucuronate interconversions (ko00040)	Carbohydrate transport and metabolism
Asa3G04036	2383	304.333	-3.1432	1.88e-70	Terpenoid backbone biosynthesis (ko00900)	Lipid transport and metabolism
Asa8G01451	114.667	13.3333	-3.1421	6.95e-18	Cysteine and methionine metabolism (ko00270);; Selenocompound metabolism (ko00450);; Sulfur metabolism (ko00920);; Biosynthesis of amino acids (ko01230)	Amino acid transport and metabolism
Asa6G03027	122.333	5.66667	-3.1418	0.000102862	--	Secondary metabolites biosynthesis, transport and catabolism
Asa5G03903	50.6667	5	-3.14046	1.53e-08	--	Replication, recombination and repair
Asa8G03240	118.667	2	-3.13988	0.000417248	Fatty acid elongation (ko00062);; Plant-pathogen interaction (ko04626)	Transcription
Asa4G01746	253.333	28	-3.13275	8.89e-14	Indole alkaloid biosynthesis (ko00901)	Translation, ribosomal structure and biogenesis
Asa8G03419	87.6667	9.33333	-3.1319	1.44e-09	--	Inorganic ion transport and metabolism
Asa2G05862	109	2.33333	-3.13148	0.000397905	--	Function unknown
Asa6G04922	2841	364	-3.13133	6.86e-35	--	Inorganic ion transport and metabolism
Asa8G03484	95.3333	11	-3.12813	7.86e-16	Other types of O-glycan biosynthesis (ko00514)	Posttranslational modification, protein turnover, chaperones
Asa3G02867	1035	123	-3.12199	2.56e-21	--	Signal transduction mechanisms
Asa2G06711	94025.7	12131.7	-3.11963	2.62e-65	Glycine, serine and threonine metabolism (ko00260);; Glyoxylate and dicarboxylate metabolism (ko00630);; Carbon metabolism (ko01200)	Amino acid transport and metabolism
Allium_sativum_newGene_47459	214.667	25.3333	-3.11894	1.42e-15	--	Signal transduction mechanisms
Asa6G01779	440.667	55	-3.11623	1.11e-19	--	Signal transduction mechanisms
Allium_sativum_newGene_47424	593.333	72	-3.11525	1.38e-25	--	Function unknown
Asa0G00684	48	4.66667	-3.10945	1.64e-07	MAPK signaling pathway - plant (ko04016);; Plant hormone signal transduction (ko04075);; Plant-pathogen interaction (ko04626)	Signal transduction mechanisms
Asa4G00830	3609.67	473	-3.10916	1.47e-62	--	Secondary metabolites biosynthesis, transport and catabolism
Asa6G01733	213	26.6667	-3.10801	1.07e-22	--	--
Asa6G01030	734.333	88.3333	-3.10544	2.45e-21	--	--
Asa6G01077	611.667	79.6667	-3.09451	2.18e-38	Carotenoid biosynthesis (ko00906)	Energy production and conversion
Asa5G00216	308.667	39	-3.0897	9.63e-20	MAPK signaling pathway - plant (ko04016);; Plant hormone signal transduction (ko04075);; Plant-pathogen interaction (ko04626)	Signal transduction mechanisms
Asa5G03876	749	93	-3.08798	1.17e-24	Ubiquinone and other terpenoid-quinone biosynthesis (ko00130)	Coenzyme transport and metabolism
Asa8G00629	114	13.3333	-3.08729	2.8e-12	--	Intracellular trafficking, secretion, and vesicular transport
Asa6G00394	363.333	45.6667	-3.08409	1.16e-26	--	--
Asa2G05950	58.6667	6	-3.08205	3.78e-08	Starch and sucrose metabolism (ko00500)	Signal transduction mechanisms
Asa1G04191	472	32	-3.07641	7.52e-05	Plant hormone signal transduction (ko04075)	Signal transduction mechanisms
Asa3G01710	5267	712.333	-3.07557	4.87e-76	--	Function unknown
Asa8G00726	70.3333	7.66667	-3.06961	2.02e-10	--	Coenzyme transport and metabolism
Asa3G02870	1222.67	155.333	-3.06706	1.71e-25	--	Signal transduction mechanisms
Asa0G04431	3358.67	73.3333	-3.05574	0.000610139	--	Function unknown
Asa0G00306	172	20.6667	-3.05333	6.61e-15	Plant-pathogen interaction (ko04626)	Transcription
Asa8G02985	11935.7	1357	-3.04853	7.4e-10	--	Posttranslational modification, protein turnover, chaperones
Asa2G02533	39.6667	4	-3.04413	1.69e-07	--	Function unknown
Asa3G01003	167	7	-3.03981	0.000313215	--	Function unknown
Asa5G05532	829.333	112.667	-3.03899	2.55e-30	--	Carbohydrate transport and metabolism
Asa3G02960	84.6667	10	-3.03802	3.48e-12	--	Transcription
Asa2G02519	114	13.6667	-3.03255	8.04e-12	--	Inorganic ion transport and metabolism
Asa3G01725	54.6667	5.66667	-3.03066	2.36e-07	--	Energy production and conversion
Asa1G03606	101.333	12.3333	-3.02854	5.64e-12	Isoflavonoid biosynthesis (ko00943)	Secondary metabolites biosynthesis, transport and catabolism
Asa6G01079	118.333	14	-3.02274	6.97e-11	--	Energy production and conversion
Asa1G03605	134	16.6667	-3.02216	1.82e-13	Isoflavonoid biosynthesis (ko00943)	Secondary metabolites biosynthesis, transport and catabolism
Asa5G03270	48152	6654.67	-3.01773	2.91e-60	Glycine, serine and threonine metabolism (ko00260);; Cyanoamino acid metabolism (ko00460);; Glyoxylate and dicarboxylate metabolism (ko00630);; One carbon pool by folate (ko00670);; Carbon metabolism (ko01200);; Biosynthesis of amino acids (ko01230)	Amino acid transport and metabolism
Asa0G02441	177.333	23.3333	-3.01698	3.18e-21	Fatty acid degradation (ko00071);; Cutin, suberine and wax biosynthesis (ko00073)	--
Asa4G04517	34	3	-3.01224	6.07e-06	Fatty acid biosynthesis (ko00061);; Biotin metabolism (ko00780);; Fatty acid metabolism (ko01212)	Secondary metabolites biosynthesis, transport and catabolism
Asa2G02490	41.3333	4	-3.00969	1.53e-06	--	Function unknown
Asa8G03881	544.667	75.3333	-3.00639	2.36e-37	--	Transcription
Asa8G02980	3614	203	-3.00491	0.000265108	--	Posttranslational modification, protein turnover, chaperones
Asa4G02294	127.333	16.6667	-3.00465	7.76e-16	--	Signal transduction mechanisms
Asa4G01544	215	29	-3.00165	2.58e-18	Plant hormone signal transduction (ko04075)	Signal transduction mechanisms
Asa2G00734	135.667	17.6667	-2.99849	3.25e-15	ABC transporters (ko02010)	Secondary metabolites biosynthesis, transport and catabolism
Asa2G03967	230.333	31	-2.99434	5.28e-21	Plant-pathogen interaction (ko04626)	Signal transduction mechanisms
Asa5G02811	61.6667	6.33333	-2.99061	3.78e-07	Phenylpropanoid biosynthesis (ko00940)	Secondary metabolites biosynthesis, transport and catabolism
Asa2G03060	658	22.3333	-2.98675	0.00067556	Homologous recombination (ko03440)	Function unknown
Asa5G05753	284	39	-2.98463	2.26e-19	Plant-pathogen interaction (ko04626)	Transcription
Asa1G01147	245.333	33	-2.98145	6.82e-18	--	Secondary metabolites biosynthesis, transport and catabolism
Asa3G02968	1732	246.667	-2.98041	7.46e-41	Circadian rhythm - plant (ko04712)	Translation, ribosomal structure and biogenesis
Asa5G05756	581	79	-2.97718	1.98e-16	Plant-pathogen interaction (ko04626)	Transcription
Asa3G00468	167.333	22.3333	-2.97191	1.58e-18	Starch and sucrose metabolism (ko00500)	Signal transduction mechanisms
Asa0G04294	47.6667	4.66667	-2.96877	2.06e-06	--	Function unknown
Asa2G05524	1065.67	152	-2.96506	1.67e-35	MAPK signaling pathway - plant (ko04016);; Plant-pathogen interaction (ko04626)	Signal transduction mechanisms
Asa2G04135	6966.67	995.667	-2.96048	2.06e-43	--	--
Asa5G00271	8425	1205	-2.95657	3.84e-41	Sulfur metabolism (ko00920)	--
Asa0G04620	415	53.6667	-2.95582	5.96e-15	Phenylpropanoid biosynthesis (ko00940)	Secondary metabolites biosynthesis, transport and catabolism
Asa1G02233	1821.33	261.667	-2.95273	1.92e-51	ABC transporters (ko02010)	Secondary metabolites biosynthesis, transport and catabolism
Asa8G00451	27140.3	3985.67	-2.94899	4.44e-67	Glyoxylate and dicarboxylate metabolism (ko00630);; Nitrogen metabolism (ko00910)	Amino acid transport and metabolism
Allium_sativum_newGene_46723	212.333	26	-2.94897	3.64e-09	--	--
Asa3G03082	343.333	48	-2.94741	1.11e-18	--	Secondary metabolites biosynthesis, transport and catabolism
Asa4G04491	3546.33	411	-2.94267	9.47e-08	Carotenoid biosynthesis (ko00906)	Secondary metabolites biosynthesis, transport and catabolism
Asa8G01092	286	41	-2.94069	5.49e-22	Zeatin biosynthesis (ko00908)	--
Asa3G04613	1625	238	-2.93758	3.38e-41	Endocytosis (ko04144)	Nucleotide transport and metabolism
Asa2G01885	4805.33	713	-2.93472	1.33e-68	--	Function unknown
Asa2G04551	1675.67	251	-2.93204	5.93e-71	--	Function unknown
Asa5G05537	561.333	82.6667	-2.93165	1.97e-33	Other types of O-glycan biosynthesis (ko00514)	Carbohydrate transport and metabolism
Asa8G00627	30.6667	3	-2.92856	8.32e-06	--	Intracellular trafficking, secretion, and vesicular transport
Asa6G05909	586	87	-2.92308	2.13e-38	--	Signal transduction mechanisms
Asa1G04689	50.3333	6	-2.91811	3.74e-08	--	Posttranslational modification, protein turnover, chaperones
Asa1G03103	3009.33	455	-2.91042	1.9e-45	--	Posttranslational modification, protein turnover, chaperones
Asa0G02808	30.6667	3.33333	-2.90827	2.8e-06	--	Function unknown
Asa0G05116	308.333	44.6667	-2.90803	1.49e-26	Fatty acid degradation (ko00071);; Cutin, suberine and wax biosynthesis (ko00073)	--
Asa2G02322	478	70	-2.90695	2.7e-30	Carotenoid biosynthesis (ko00906)	Energy production and conversion
Asa3G00793	596.667	89.6667	-2.89876	1.64e-32	--	Function unknown
Asa3G00215	46997	7100.67	-2.89766	6.13e-63	Glyoxylate and dicarboxylate metabolism (ko00630);; Carbon metabolism (ko01200);; Peroxisome (ko04146)	Energy production and conversion
Asa8G00827	898.333	133.333	-2.89083	1.99e-38	RNA degradation (ko03018)	Transcription
Asa2G04586	879.667	13.6667	-2.89011	0.00154241	--	--
Asa8G03695	38.6667	4.33333	-2.88881	3.37e-06	--	Function unknown
Asa1G03618	104.333	14	-2.88869	1.13e-10	Isoflavonoid biosynthesis (ko00943)	Secondary metabolites biosynthesis, transport and catabolism
Asa3G02856	1472	209	-2.88857	1.3e-18	--	Signal transduction mechanisms
Asa8G00723	446	64.6667	-2.88827	1.71e-24	--	Coenzyme transport and metabolism
Asa8G04157	668.667	99.6667	-2.88778	7.21e-24	--	Function unknown
Asa5G00555	1312	197.667	-2.88362	3.28e-45	--	Inorganic ion transport and metabolism
Allium_sativum_newGene_43707	237.333	35.3333	-2.88087	4.78e-26	--	Function unknown
Asa8G02087	24.3333	2	-2.87989	0.000118778	Pentose and glucuronate interconversions (ko00040)	Carbohydrate transport and metabolism
Asa0G01923	546.667	80.6667	-2.87874	4.82e-18	Isoflavonoid biosynthesis (ko00943)	Secondary metabolites biosynthesis, transport and catabolism
Asa3G02374	513.333	75.6667	-2.87318	3.41e-27	Circadian rhythm - plant (ko04712)	Function unknown
Asa8G05486	432.667	59.6667	-2.87151	4.12e-12	Diterpenoid biosynthesis (ko00904)	Function unknown
Asa3G03832	243	36.3333	-2.87026	3.11e-21	Glycerolipid metabolism (ko00561)	Lipid transport and metabolism
Asa8G00447	273.667	40.3333	-2.86597	1.04e-14	Inositol phosphate metabolism (ko00562)	Signal transduction mechanisms
Asa5G00085	521.333	78	-2.86544	1.68e-26	--	Function unknown
Asa4G03476	1286.33	188.667	-2.86492	8.51e-24	--	Energy production and conversion
Asa1G02021	3395.33	530.333	-2.862	4.06e-31	--	Secondary metabolites biosynthesis, transport and catabolism
Asa3G02894	1279.33	195.333	-2.85832	1.61e-19	Cysteine and methionine metabolism (ko00270);; Selenocompound metabolism (ko00450)	Amino acid transport and metabolism
Asa0G05117	227.333	34.3333	-2.85782	8.53e-27	Fatty acid degradation (ko00071);; Cutin, suberine and wax biosynthesis (ko00073)	--
Asa2G05608	217.667	30.3333	-2.8572	3.65e-11	MAPK signaling pathway - plant (ko04016);; Plant-pathogen interaction (ko04626)	Transcription
Asa0G03758	58	6	-2.85629	1.3e-05	--	Cell wall/membrane/envelope biogenesis
Asa2G06757	3847.67	608.667	-2.85377	2.25e-48	--	Carbohydrate transport and metabolism
Asa4G03875	679	106.333	-2.85298	3.84e-55	--	Function unknown
Asa1G03593	112	5.66667	-2.84866	0.00095114	Isoflavonoid biosynthesis (ko00943)	Secondary metabolites biosynthesis, transport and catabolism
Asa2G04631	1035.67	3	-2.84847	0.00196239	Plant-pathogen interaction (ko04626)	Function unknown
Asa0G05264	408	60.3333	-2.84222	2.53e-13	Carotenoid biosynthesis (ko00906)	Secondary metabolites biosynthesis, transport and catabolism
Asa6G05903	55.6667	7.33333	-2.8363	3.25e-08	--	Secondary metabolites biosynthesis, transport and catabolism
Asa8G01025	151.333	22	-2.81858	5.39e-11	Circadian rhythm - plant (ko04712)	Function unknown
Asa2G06240	44.6667	5.33333	-2.81518	2.04e-06	Plant-pathogen interaction (ko04626)	Secondary metabolites biosynthesis, transport and catabolism
Asa1G00614	309.333	48.3333	-2.8124	8.23e-22	--	Inorganic ion transport and metabolism
Asa1G04693	8175.67	1295	-2.8074	8.06e-40	Valine, leucine and isoleucine degradation (ko00280);; beta-Alanine metabolism (ko00410);; Propanoate metabolism (ko00640);; Carbon metabolism (ko01200)	Function unknown
Asa5G05595	443.333	68.3333	-2.80602	8.37e-23	Cutin, suberine and wax biosynthesis (ko00073)	Secondary metabolites biosynthesis, transport and catabolism
Asa2G02753	148.667	22.6667	-2.80486	1.39e-17	alpha-Linolenic acid metabolism (ko00592)	Energy production and conversion
Asa4G04742	76	11	-2.80311	1.03e-11	Plant hormone signal transduction (ko04075)	Function unknown
Asa2G06774	160	9.66667	-2.79527	0.00113931	--	Function unknown
Asa8G03062	36759	5995.67	-2.79524	1.74e-57	Alanine, aspartate and glutamate metabolism (ko00250);; Glycine, serine and threonine metabolism (ko00260);; Glyoxylate and dicarboxylate metabolism (ko00630);; Carbon metabolism (ko01200);; Peroxisome (ko04146)	Amino acid transport and metabolism
Asa5G01440	98	14.3333	-2.79521	2.55e-10	Flavonoid biosynthesis (ko00941)	--
Asa8G06027	5594	900.667	-2.79022	2.6e-19	Galactose metabolism (ko00052);; Other glycan degradation (ko00511);; Glycosaminoglycan degradation (ko00531);; Sphingolipid metabolism (ko00600);; Glycosphingolipid biosynthesis - ganglio series (ko00604)	Carbohydrate transport and metabolism
Allium_sativum_newGene_29596	82.6667	10.6667	-2.78872	1.26e-06	--	Carbohydrate transport and metabolism
Asa0G04777	109.333	7	-2.78757	0.000949603	Nitrogen metabolism (ko00910)	Inorganic ion transport and metabolism
Asa3G03583	391	63.6667	-2.78645	2.65e-36	--	Function unknown
Asa8G04997	2434.33	109.667	-2.7844	0.00170151	--	Function unknown
Asa0G04282	67.3333	9.33333	-2.78398	2.7e-08	--	Transcription
Asa5G05261	1457	240.667	-2.77788	6.16e-49	Phenylalanine, tyrosine and tryptophan biosynthesis (ko00400);; Biosynthesis of amino acids (ko01230)	--
Asa3G01935	605.667	92.6667	-2.77566	1.26e-19	Ubiquinone and other terpenoid-quinone biosynthesis (ko00130);; Phenylpropanoid biosynthesis (ko00940)	Lipid transport and metabolism
Asa6G05319	1576.67	254.667	-2.7755	2.87e-24	Glycine, serine and threonine metabolism (ko00260);; Tyrosine metabolism (ko00350);; Phenylalanine metabolism (ko00360);; beta-Alanine metabolism (ko00410);; Isoquinoline alkaloid biosynthesis (ko00950);; Tropane, piperidine and pyridine alkaloid biosynthesis (ko00960)	Secondary metabolites biosynthesis, transport and catabolism
Asa5G00509	60.6667	7.33333	-2.77351	1.19e-05	Photosynthesis (ko00195)	Inorganic ion transport and metabolism
Asa2G03423	5989.67	1002.33	-2.77317	6.05e-52	--	Signal transduction mechanisms
Asa6G04638	1028	169	-2.77135	2.07e-36	--	Posttranslational modification, protein turnover, chaperones
Asa4G05462	258	42	-2.77091	2.21e-30	--	Function unknown
Asa8G05834	104.333	14.6667	-2.76885	1.57e-07	--	Function unknown
Asa6G06424	530	85.3333	-2.76389	9.47e-30	--	Function unknown
Asa5G03214	1631.67	214.667	-2.75935	1.33e-06	Alanine, aspartate and glutamate metabolism (ko00250);; Cyanoamino acid metabolism (ko00460)	Amino acid transport and metabolism
Asa3G01934	1479.33	235	-2.75609	4.26e-24	Ubiquinone and other terpenoid-quinone biosynthesis (ko00130);; Phenylpropanoid biosynthesis (ko00940)	Lipid transport and metabolism
Asa2G06758	3591	603	-2.75425	3.12e-30	--	Carbohydrate transport and metabolism
Asa4G04422	123.667	18.3333	-2.75264	4.95e-10	Fatty acid biosynthesis (ko00061);; Biotin metabolism (ko00780);; Fatty acid metabolism (ko01212)	Secondary metabolites biosynthesis, transport and catabolism
Asa1G03460	291.667	15.3333	-2.75136	0.00176762	Plant-pathogen interaction (ko04626)	Transcription
Asa6G06447	2906.67	493.333	-2.74651	2.59e-42	--	Intracellular trafficking, secretion, and vesicular transport
Asa1G03306	107.667	17	-2.74434	5.03e-13	Plant-pathogen interaction (ko04626)	Signal transduction mechanisms
Asa4G00791	134.333	21	-2.74358	1.45e-11	--	Function unknown
Asa4G04521	229.667	37.6667	-2.74211	4.68e-22	--	Signal transduction mechanisms
Asa3G02969	331.333	55.6667	-2.74128	2.76e-34	--	--
Asa2G04728	1017	169.333	-2.74011	4.42e-37	--	Function unknown
Asa2G06693	289.667	46.3333	-2.73727	8.95e-17	--	--
Asa4G02293	805.333	105.667	-2.73398	2.27e-06	--	Signal transduction mechanisms
Allium_sativum_newGene_18121	2640	440.333	-2.7315	1.12e-26	Fatty acid biosynthesis (ko00061);; Pyruvate metabolism (ko00620);; Propanoate metabolism (ko00640);; Carbon metabolism (ko01200);; Fatty acid metabolism (ko01212)	Amino acid transport and metabolism
Allium_sativum_newGene_32744	66	2	-2.73038	0.00283991	--	Function unknown
Asa4G04776	50	6.66667	-2.73034	7.57e-07	--	Translation, ribosomal structure and biogenesis
Allium_sativum_newGene_20535	120	18.6667	-2.7295	1.01e-12	--	Signal transduction mechanisms
Asa8G05272	302.333	48.6667	-2.72733	9.24e-15	mRNA surveillance pathway (ko03015)	Function unknown
Asa5G04332	10777	1848.33	-2.72259	3.84e-23	ABC transporters (ko02010)	Secondary metabolites biosynthesis, transport and catabolism
Asa4G01565	601	103.333	-2.72259	1.49e-36	--	Energy production and conversion
Asa5G01831	1253.33	204.333	-2.72051	6.93e-17	Phosphonate and phosphinate metabolism (ko00440);; Glycerophospholipid metabolism (ko00564);; Ether lipid metabolism (ko00565)	Function unknown
Asa5G06017	265.333	42	-2.71291	3e-09	Glycosaminoglycan degradation (ko00531)	Function unknown
Asa6G06776	58.6667	8.33333	-2.71021	1.73e-07	Linoleic acid metabolism (ko00591)	Amino acid transport and metabolism
Asa4G04529	1036.67	172.333	-2.71014	3.48e-16	Carotenoid biosynthesis (ko00906)	Secondary metabolites biosynthesis, transport and catabolism
Asa3G02999	95.6667	15	-2.7075	3.6e-12	Tryptophan metabolism (ko00380);; Glyoxylate and dicarboxylate metabolism (ko00630);; Carbon metabolism (ko01200);; MAPK signaling pathway - plant (ko04016);; Peroxisome (ko04146)	Inorganic ion transport and metabolism
Asa1G03196	50	6.66667	-2.70705	1.54e-05	MAPK signaling pathway - plant (ko04016);; Plant-pathogen interaction (ko04626)	Function unknown
Asa6G05318	1068.67	178.667	-2.70556	1.6e-16	Glycine, serine and threonine metabolism (ko00260);; Tyrosine metabolism (ko00350);; Phenylalanine metabolism (ko00360);; beta-Alanine metabolism (ko00410);; Isoquinoline alkaloid biosynthesis (ko00950);; Tropane, piperidine and pyridine alkaloid biosynthesis (ko00960)	Secondary metabolites biosynthesis, transport and catabolism
Asa3G04734	158	26	-2.69899	2.9e-13	--	Secondary metabolites biosynthesis, transport and catabolism
Asa2G06427	278	45.6667	-2.69893	1.63e-18	--	Lipid transport and metabolism
Asa2G03038	11338.3	1924.33	-2.69505	7.36e-33	Valine, leucine and isoleucine degradation (ko00280);; beta-Alanine metabolism (ko00410);; Propanoate metabolism (ko00640);; Carbon metabolism (ko01200)	Function unknown
Asa5G00556	929.333	161	-2.69456	4.2e-44	--	Inorganic ion transport and metabolism
Asa2G06868	244	40	-2.69354	2.54e-13	--	Function unknown
Asa8G03520	95.3333	6.66667	-2.69021	0.00176916	--	Transcription
Asa3G01620	1194	211.333	-2.68765	2.98e-63	Spliceosome (ko03040)	Translation, ribosomal structure and biogenesis
Asa4G03474	1142.33	195.333	-2.68706	2.14e-25	--	Energy production and conversion
Asa4G04412	976	173	-2.68506	2.65e-45	Fatty acid biosynthesis (ko00061);; Biotin metabolism (ko00780);; Fatty acid metabolism (ko01212)	Secondary metabolites biosynthesis, transport and catabolism
Asa3G03916	635	112	-2.68149	6.41e-31	--	--
Asa4G04496	2756	478.667	-2.68098	1.71e-33	Stilbenoid, diarylheptanoid and gingerol biosynthesis (ko00945)	Function unknown
Asa5G03212	209.333	33	-2.67974	4.7e-09	Alanine, aspartate and glutamate metabolism (ko00250);; Cyanoamino acid metabolism (ko00460)	Amino acid transport and metabolism
Asa5G04722	86.3333	13.3333	-2.67622	2.55e-09	--	Amino acid transport and metabolism
Asa2G03703	68.3333	10.3333	-2.67062	8.85e-09	--	Signal transduction mechanisms
Asa2G05829	1453.33	191.667	-2.66652	1.39e-05	--	Function unknown
Asa0G00430	1171	202	-2.66625	1.01e-27	--	Function unknown
Asa6G07067	132	21.6667	-2.66531	2.47e-13	--	Function unknown
Asa4G03336	1051.33	179	-2.66146	1.06e-13	--	Function unknown
Asa6G01080	65.3333	9.66667	-2.66127	7.45e-08	Carotenoid biosynthesis (ko00906)	Energy production and conversion
Asa3G02802	5618.33	1022.67	-2.65388	5.05e-81	--	Function unknown
Asa0G02631	192	19	-2.65186	0.000443659	--	Defense mechanisms
Asa5G01408	805.333	146	-2.64863	9.91e-41	Flavonoid biosynthesis (ko00941)	--
Asa0G04257	917	165	-2.64811	2.46e-35	Plant-pathogen interaction (ko04626)	Function unknown
Asa2G00889	677	118.667	-2.64285	5.37e-23	MAPK signaling pathway - plant (ko04016);; Plant hormone signal transduction (ko04075);; Plant-pathogen interaction (ko04626)	Signal transduction mechanisms
Asa4G01527	68	11	-2.64276	9.38e-10	Tryptophan metabolism (ko00380);; Glyoxylate and dicarboxylate metabolism (ko00630);; Carbon metabolism (ko01200);; MAPK signaling pathway - plant (ko04016);; Peroxisome (ko04146)	Inorganic ion transport and metabolism
Asa0G04166	1521.33	277.667	-2.64201	2.02e-35	Glycolysis / Gluconeogenesis (ko00010);; Pentose phosphate pathway (ko00030);; Fructose and mannose metabolism (ko00051);; Galactose metabolism (ko00052);; Carbon metabolism (ko01200);; Biosynthesis of amino acids (ko01230);; RNA degradation (ko03018)	Carbohydrate transport and metabolism
Asa5G05075	333.333	54	-2.64171	8.2e-12	Terpenoid backbone biosynthesis (ko00900)	Coenzyme transport and metabolism
Asa4G04626	71	11.6667	-2.64161	4.88e-10	--	Function unknown
Asa5G01291	130.333	22.3333	-2.63316	8.29e-12	--	Function unknown
Asa6G05348	2423	438	-2.63182	1.18e-25	Glycine, serine and threonine metabolism (ko00260);; Tyrosine metabolism (ko00350);; Phenylalanine metabolism (ko00360);; beta-Alanine metabolism (ko00410);; Isoquinoline alkaloid biosynthesis (ko00950);; Tropane, piperidine and pyridine alkaloid biosynthesis (ko00960)	Secondary metabolites biosynthesis, transport and catabolism
Asa5G06113	38.6667	5.33333	-2.63017	4.67e-05	--	Function unknown
Asa5G04162	405.667	73.3333	-2.62954	1.77e-29	--	Coenzyme transport and metabolism
Asa2G03101	956.667	175	-2.62825	6.83e-33	--	Intracellular trafficking, secretion, and vesicular transport
Asa6G00257	712.667	130.333	-2.62682	3.57e-30	Cutin, suberine and wax biosynthesis (ko00073)	Function unknown
Asa2G06099	436.667	79.3333	-2.6222	3.94e-21	MAPK signaling pathway - plant (ko04016);; Plant-pathogen interaction (ko04626)	Transcription
Asa5G04147	2561.67	461	-2.62067	9.02e-37	--	--
Asa6G02270	395	14.6667	-2.61733	0.00461641	Cyanoamino acid metabolism (ko00460);; Starch and sucrose metabolism (ko00500);; Phenylpropanoid biosynthesis (ko00940)	Carbohydrate transport and metabolism
Asa6G04964	108.333	6.33333	-2.61304	0.00374003	Ubiquitin mediated proteolysis (ko04120)	Function unknown
Asa1G03600	97	16.3333	-2.61048	1.4e-09	Isoflavonoid biosynthesis (ko00943)	Secondary metabolites biosynthesis, transport and catabolism
Allium_sativum_newGene_32333	183.667	18.3333	-2.61035	0.00103792	--	--
Asa5G05693	443.333	78.6667	-2.60888	7.36e-17	Glycolysis / Gluconeogenesis (ko00010);; Fructose and mannose metabolism (ko00051);; Inositol phosphate metabolism (ko00562);; Carbon fixation in photosynthetic organisms (ko00710);; Carbon metabolism (ko01200);; Biosynthesis of amino acids (ko01230)	Carbohydrate transport and metabolism
Asa1G00746	533.667	96.6667	-2.60873	4.09e-23	Ubiquitin mediated proteolysis (ko04120);; Protein processing in endoplasmic reticulum (ko04141)	Signal transduction mechanisms
Asa0G02430	706.333	131	-2.6066	3.21e-30	--	Signal transduction mechanisms
Asa1G00873	1680.33	307	-2.60647	3.01e-29	Cyanoamino acid metabolism (ko00460);; Glyoxylate and dicarboxylate metabolism (ko00630);; Nitrogen metabolism (ko00910);; Carbon metabolism (ko01200)	Energy production and conversion
Asa5G01240	214	38	-2.6009	1.27e-12	--	Nucleotide transport and metabolism
Asa8G04622	3129.67	547	-2.60086	1.71e-17	Phenylpropanoid biosynthesis (ko00940)	Secondary metabolites biosynthesis, transport and catabolism
Asa8G01272	98	16	-2.59938	3.01e-09	--	--
Allium_sativum_newGene_9545	185	33.3333	-2.59733	4.39e-13	DNA replication (ko03030);; Nucleotide excision repair (ko03420);; Mismatch repair (ko03430);; Homologous recombination (ko03440)	Replication, recombination and repair
Asa2G06149	319	56.6667	-2.59624	3.64e-11	Zeatin biosynthesis (ko00908)	--
Asa2G04305	59.6667	9.33333	-2.5945	2.03e-07	MAPK signaling pathway - plant (ko04016);; Plant hormone signal transduction (ko04075);; Plant-pathogen interaction (ko04626)	Signal transduction mechanisms
Asa2G06951	4580.67	541	-2.58988	0.000277095	Linoleic acid metabolism (ko00591);; alpha-Linolenic acid metabolism (ko00592)	Amino acid transport and metabolism
Asa3G03019	329	58.6667	-2.58724	5.48e-14	Phenylalanine, tyrosine and tryptophan biosynthesis (ko00400);; Biosynthesis of amino acids (ko01230)	Amino acid transport and metabolism
Asa6G01143	177	32.3333	-2.587	6.2e-17	--	Signal transduction mechanisms
Asa5G01054	30.6667	3.66667	-2.58594	0.000341759	Vitamin B6 metabolism (ko00750)	Function unknown
Asa0G03374	1438.67	260.333	-2.58437	5.55e-21	MAPK signaling pathway - plant (ko04016);; Plant hormone signal transduction (ko04075);; Plant-pathogen interaction (ko04626)	Signal transduction mechanisms
Asa3G04351	351	58.3333	-2.58306	3.04e-10	Cyanoamino acid metabolism (ko00460);; Starch and sucrose metabolism (ko00500);; Phenylpropanoid biosynthesis (ko00940)	Function unknown
Allium_sativum_newGene_37041	39.3333	5.66667	-2.58289	5.11e-05	--	Function unknown
Asa6G05468	28	3.33333	-2.5801	0.000422708	--	Function unknown
Allium_sativum_newGene_12760	93	16.3333	-2.57927	1.01e-10	Phenylpropanoid biosynthesis (ko00940)	Secondary metabolites biosynthesis, transport and catabolism
Asa1G01104	5457	1019	-2.5787	6.51e-35	--	--
Asa5G03622	125.667	20	-2.57759	5.44e-07	--	Function unknown
Asa6G06539	26	3.66667	-2.57592	3.61e-05	--	Signal transduction mechanisms
Asa2G07105	5201.67	956.667	-2.57585	9.22e-28	--	Cell wall/membrane/envelope biogenesis
Asa2G05976	193.667	9	-2.57139	0.00503439	--	Signal transduction mechanisms
Asa5G01053	28	4	-2.56811	3.87e-05	Vitamin B6 metabolism (ko00750)	Function unknown
Asa5G02026	823.667	155.333	-2.56808	2.37e-22	--	Function unknown
Asa0G05873	155.667	26	-2.56482	1.91e-09	--	Function unknown
Asa3G00022	57.3333	9.66667	-2.56053	1.51e-08	mRNA surveillance pathway (ko03015)	Signal transduction mechanisms
Asa6G04678	901.333	172.333	-2.55975	8.7e-37	MAPK signaling pathway - plant (ko04016);; Plant hormone signal transduction (ko04075);; Plant-pathogen interaction (ko04626)	Signal transduction mechanisms
Asa6G05882	2022	390.667	-2.55973	6.86e-48	Terpenoid backbone biosynthesis (ko00900)	Coenzyme transport and metabolism
Asa4G05690	580.333	84	-2.55708	4.15e-05	Glyoxylate and dicarboxylate metabolism (ko00630)	Signal transduction mechanisms
Asa2G06869	234	42.3333	-2.55706	3.46e-12	--	Function unknown
Asa2G03828	68	11.3333	-2.55483	2.42e-07	--	--
Asa0G00559	191.667	36	-2.55246	1.79e-18	--	Defense mechanisms
Asa5G03908	42.3333	7	-2.55064	5.95e-07	--	Replication, recombination and repair
Allium_sativum_newGene_1491	3983	761.667	-2.54705	6.53e-28	Phenylpropanoid biosynthesis (ko00940);; Flavonoid biosynthesis (ko00941);; Stilbenoid, diarylheptanoid and gingerol biosynthesis (ko00945)	Secondary metabolites biosynthesis, transport and catabolism
Asa1G03064	7532.67	1409	-2.54605	5.9e-17	--	Function unknown
Asa2G00577	2163	419	-2.54384	1.15e-30	Plant hormone signal transduction (ko04075)	Function unknown
Asa5G01762	1867.67	357.667	-2.54168	5.03e-23	--	Function unknown
Allium_sativum_newGene_49109	748.667	141.667	-2.54	1.01e-24	MAPK signaling pathway - plant (ko04016);; Plant-pathogen interaction (ko04626)	Signal transduction mechanisms
Asa3G00467	73.3333	13	-2.53895	1.99e-08	--	Signal transduction mechanisms
Asa3G01047	271	49	-2.53738	4.86e-14	--	Function unknown
Asa2G06575	1982.67	303.333	-2.53547	8.31e-06	Plant-pathogen interaction (ko04626)	Function unknown
Asa5G00713	294.667	57	-2.53488	1.2e-24	Plant-pathogen interaction (ko04626)	Signal transduction mechanisms
Asa2G06124	83.3333	14.3333	-2.52509	6.02e-08	Zeatin biosynthesis (ko00908)	--
Asa5G03131	26.6667	4	-2.52258	3.99e-05	Aminoacyl-tRNA biosynthesis (ko00970)	Function unknown
Asa6G06612	330.667	63.3333	-2.51743	4.21e-16	Cyanoamino acid metabolism (ko00460);; Starch and sucrose metabolism (ko00500);; Phenylpropanoid biosynthesis (ko00940)	Carbohydrate transport and metabolism
Asa5G00532	1287.67	255.667	-2.51666	4.71e-40	--	Function unknown
Allium_sativum_newGene_33259	187	33.3333	-2.51485	2.13e-10	--	Posttranslational modification, protein turnover, chaperones
Asa5G01566	15348.7	2930.33	-2.51427	1.22e-14	Linoleic acid metabolism (ko00591)	Amino acid transport and metabolism
Asa2G00866	41.6667	6.66667	-2.51405	8.23e-06	--	Signal transduction mechanisms
Asa8G02674	828	160	-2.51206	1.82e-19	--	Function unknown
Asa6G06567	2646.33	521.333	-2.51195	1.6e-40	Cyanoamino acid metabolism (ko00460);; Starch and sucrose metabolism (ko00500);; Phenylpropanoid biosynthesis (ko00940)	Carbohydrate transport and metabolism
Allium_sativum_newGene_7659	136.333	25	-2.51159	2.73e-10	--	Function unknown
Asa0G01240	180.667	34.3333	-2.50846	1.49e-13	Cyanoamino acid metabolism (ko00460);; Starch and sucrose metabolism (ko00500);; Phenylpropanoid biosynthesis (ko00940)	Carbohydrate transport and metabolism
Asa0G04314	2938.33	564	-2.5075	6.82e-26	Pentose phosphate pathway (ko00030);; Glutathione metabolism (ko00480);; Carbon metabolism (ko01200)	Carbohydrate transport and metabolism
Asa8G03384	538.333	107	-2.50574	8.82e-21	Nicotinate and nicotinamide metabolism (ko00760)	Replication, recombination and repair
Asa3G01984	877	175	-2.50343	5.83e-40	--	Function unknown
Asa2G05997	265.333	51.6667	-2.50226	5.45e-17	--	Function unknown
Asa8G05504	29	4.33333	-2.50095	6.24e-05	Isoflavonoid biosynthesis (ko00943)	Secondary metabolites biosynthesis, transport and catabolism
Asa2G03143	258	51	-2.50021	2.96e-22	alpha-Linolenic acid metabolism (ko00592)	Energy production and conversion
Asa3G02876	627	119.667	-2.49881	2.39e-18	--	Signal transduction mechanisms
Asa8G02592	4277	857.333	-2.49806	6.91e-40	Glycolysis / Gluconeogenesis (ko00010)	Function unknown
Asa8G05634	204.333	14.3333	-2.49498	0.00590315	Zeatin biosynthesis (ko00908)	--
Asa2G05497	161.667	29.6667	-2.49439	2.83e-09	alpha-Linolenic acid metabolism (ko00592)	Energy production and conversion
Asa2G05231	2973.67	601.667	-2.49006	1.8e-41	Carotenoid biosynthesis (ko00906)	Function unknown
Asa4G00086	157.667	30.3333	-2.48984	9.24e-15	Tryptophan metabolism (ko00380)	Function unknown
Asa6G04381	78.6667	14.6667	-2.48917	6.47e-11	Plant-pathogen interaction (ko04626)	Signal transduction mechanisms
Asa3G03630	424	83.3333	-2.48881	5.75e-14	--	Signal transduction mechanisms
Asa0G04297	92.3333	16.6667	-2.48777	4.43e-09	--	Function unknown
Asa4G03379	114.667	21.6667	-2.48604	2.31e-12	--	Transcription
Asa1G03609	1589.33	316.667	-2.48312	1.48e-32	Carbon fixation in photosynthetic organisms (ko00710);; Carbon metabolism (ko01200)	Carbohydrate transport and metabolism
Asa5G01753	856	171	-2.48147	1.64e-32	--	Signal transduction mechanisms
Asa2G00902	59.3333	9.66667	-2.48074	1.36e-05	MAPK signaling pathway - plant (ko04016);; Plant hormone signal transduction (ko04075);; Plant-pathogen interaction (ko04626)	Carbohydrate transport and metabolism
Allium_sativum_newGene_1734	24.6667	3.66667	-2.4795	0.000121719	MAPK signaling pathway - plant (ko04016);; Plant hormone signal transduction (ko04075)	Function unknown
Allium_sativum_newGene_13656	28.3333	4.33333	-2.47842	6.49e-05	--	Posttranslational modification, protein turnover, chaperones
Asa5G01540	56.6667	9.66667	-2.47695	2.26e-05	--	Function unknown
Asa4G02576	68	11.3333	-2.47574	8.77e-06	--	Function unknown
Asa6G06768	617	123.333	-2.47537	1.12e-17	--	Amino acid transport and metabolism
Asa0G04313	2070.67	418.667	-2.47368	1.05e-38	Pentose phosphate pathway (ko00030);; Glutathione metabolism (ko00480);; Carbon metabolism (ko01200)	Carbohydrate transport and metabolism
Asa8G04233	478.667	96.3333	-2.47329	5.75e-17	--	Function unknown
Asa5G04100	3630	741.333	-2.47062	4.45e-44	N-Glycan biosynthesis (ko00510);; Various types of N-glycan biosynthesis (ko00513)	Function unknown
Asa2G07097	143.333	16.6667	-2.47056	0.00230361	Photosynthesis (ko00195)	Inorganic ion transport and metabolism
Asa6G01468	1979.33	405	-2.46957	2.92e-50	--	Function unknown
Allium_sativum_newGene_33142	1392.33	271	-2.46706	1e-13	--	--
Asa3G00192	655.667	132	-2.46512	1.39e-28	Brassinosteroid biosynthesis (ko00905)	Lipid transport and metabolism
Asa1G03422	278	51.3333	-2.45999	6.39e-09	--	--
Asa0G02062	54.6667	9.66667	-2.45879	3.78e-07	--	Defense mechanisms
Asa2G01810	890.667	182.333	-2.45852	1.94e-36	Benzoxazinoid biosynthesis (ko00402)	Secondary metabolites biosynthesis, transport and catabolism
Asa6G02278	2047	426.667	-2.45683	3.07e-38	Cyanoamino acid metabolism (ko00460);; Starch and sucrose metabolism (ko00500);; Phenylpropanoid biosynthesis (ko00940)	Carbohydrate transport and metabolism
Asa4G03191	3476.33	700.667	-2.45404	1.16e-29	--	Lipid transport and metabolism
Asa6G05418	46	7.66667	-2.45255	1.01e-05	Vitamin B6 metabolism (ko00750)	Function unknown
Asa4G02108	120.667	23.6667	-2.45214	4.09e-10	--	Inorganic ion transport and metabolism
Asa6G02251	1359	282.333	-2.4476	8.08e-47	Oxidative phosphorylation (ko00190);; Photosynthesis (ko00195)	Energy production and conversion
Asa5G04099	5156.33	1061.33	-2.44693	1.4e-37	N-Glycan biosynthesis (ko00510);; Various types of N-glycan biosynthesis (ko00513)	Function unknown
Asa1G01919	1035.33	134.333	-2.44677	0.00163043	--	Posttranslational modification, protein turnover, chaperones
Asa2G05668	608.333	119	-2.44035	1.66e-15	Flavonoid biosynthesis (ko00941)	Function unknown
Asa5G00996	30.3333	4.33333	-2.43796	0.000634829	--	Function unknown
Asa8G04462	7084.67	1464.67	-2.43706	1.43e-31	Glyoxylate and dicarboxylate metabolism (ko00630);; Carbon metabolism (ko01200)	Inorganic ion transport and metabolism
Asa6G02828	96	3	-2.43589	0.00992301	--	Carbohydrate transport and metabolism
Asa8G04664	146.667	29.6667	-2.43419	7.61e-12	Circadian rhythm - plant (ko04712)	Transcription
Asa8G04725	2537	516.333	-2.4331	5.13e-23	alpha-Linolenic acid metabolism (ko00592)	Energy production and conversion
Asa4G00905	59.6667	11	-2.43241	5.52e-07	--	Carbohydrate transport and metabolism
Asa5G01679	1022.67	209.667	-2.43152	3.67e-23	--	Transcription
Asa5G03907	164.333	32.6667	-2.43132	3.23e-13	--	Replication, recombination and repair
Asa5G05772	63	1.66667	-2.42913	0.0101856	--	Amino acid transport and metabolism
Asa4G06275	64.3333	11.6667	-2.4279	1.21e-05	--	Function unknown
Asa0G03874	236.667	49.6667	-2.41374	3.64e-17	Spliceosome (ko03040)	Transcription
Asa5G00531	41.3333	7.33333	-2.41339	6.08e-06	--	Function unknown
Asa3G01287	704	147.667	-2.41114	2.19e-17	Purine metabolism (ko00230);; Pyrimidine metabolism (ko00240);; Starch and sucrose metabolism (ko00500);; Riboflavin metabolism (ko00740);; Nicotinate and nicotinamide metabolism (ko00760);; Pantothenate and CoA biosynthesis (ko00770)	Function unknown
Asa0G05263	256.333	52	-2.41079	9.11e-12	Carotenoid biosynthesis (ko00906)	Secondary metabolites biosynthesis, transport and catabolism
Asa5G00598	778.333	160.333	-2.40973	2.07e-18	--	RNA processing and modification
Asa4G00709	927.667	191.333	-2.40702	1.8e-20	--	Function unknown
Asa2G02359	1364	293.333	-2.40362	3.44e-34	--	Function unknown
Asa3G02643	192.333	39.3333	-2.40189	1.47e-12	Plant-pathogen interaction (ko04626)	Transcription
Asa8G00131	108.333	2.66667	-2.40102	0.0113323	--	Transcription
Asa4G05281	411.333	84.6667	-2.40028	8.31e-19	--	Function unknown
Asa0G03677	84.6667	16.3333	-2.39928	6.59e-08	Plant-pathogen interaction (ko04626)	Function unknown
Asa3G00427	1093.67	236.333	-2.39825	1.1e-30	mRNA surveillance pathway (ko03015)	Lipid transport and metabolism
Asa4G03985	40	7	-2.39659	1.9e-05	--	Function unknown
Asa5G00512	11943.3	2552.67	-2.3945	2.85e-39	--	Posttranslational modification, protein turnover, chaperones
Asa6G00208	2366.33	505.667	-2.39234	3.31e-18	Cysteine and methionine metabolism (ko00270);; Arginine and proline metabolism (ko00330)	Signal transduction mechanisms
Asa2G06003	235.333	49.3333	-2.38999	1.66e-15	--	Function unknown
Asa6G02876	156.333	19.6667	-2.38826	0.00342328	Photosynthesis (ko00195)	Inorganic ion transport and metabolism
Asa6G03642	163	33.3333	-2.38791	8.62e-12	--	Secondary metabolites biosynthesis, transport and catabolism
Allium_sativum_newGene_25282	78.3333	15.6667	-2.38762	1.7e-09	MAPK signaling pathway - plant (ko04016);; Plant-pathogen interaction (ko04626)	Signal transduction mechanisms
Asa2G05669	552	112	-2.38697	1.25e-14	Flavonoid biosynthesis (ko00941)	Function unknown
Asa8G04625	1164	180.333	-2.38565	0.000239375	Phenylpropanoid biosynthesis (ko00940)	Secondary metabolites biosynthesis, transport and catabolism
Asa2G00860	71.3333	13.3333	-2.38442	6.98e-06	MAPK signaling pathway - plant (ko04016);; Plant hormone signal transduction (ko04075);; Plant-pathogen interaction (ko04626)	Signal transduction mechanisms
Allium_sativum_newGene_13620	32.3333	5.66667	-2.38072	4.46e-05	--	--
Asa2G05103	3460.33	756	-2.38049	8.37e-40	Glycerophospholipid metabolism (ko00564)	Energy production and conversion
Asa8G01074	63	12.3333	-2.37776	3.67e-08	--	Function unknown
Asa2G05282	263.667	56	-2.376	4.14e-18	--	Transcription
Asa6G06573	1290.33	280	-2.37575	1.7e-36	--	--
Asa6G03288	1998.67	442.667	-2.37271	4.24e-52	Citrate cycle (TCA cycle) (ko00020);; Oxidative phosphorylation (ko00190);; Carbon metabolism (ko01200)	Energy production and conversion
Asa3G00979	77	14.3333	-2.36971	1e-06	--	Signal transduction mechanisms
Asa3G03246	11900	2592	-2.36894	9.66e-31	--	Function unknown
Asa5G00277	173	34.3333	-2.36825	4.99e-09	--	Energy production and conversion
Asa6G00207	482.667	103.667	-2.3681	1.88e-15	Cysteine and methionine metabolism (ko00270);; Arginine and proline metabolism (ko00330)	Coenzyme transport and metabolism
Asa6G03287	709	155.667	-2.36638	3.56e-29	Citrate cycle (TCA cycle) (ko00020);; Oxidative phosphorylation (ko00190);; Carbon metabolism (ko01200)	Energy production and conversion
Asa3G00799	400	87	-2.36577	3.94e-25	--	Inorganic ion transport and metabolism
Asa3G04358	118	22.6667	-2.36541	1.18e-07	MAPK signaling pathway - plant (ko04016)	Function unknown
Asa1G02765	345.333	74.6667	-2.36428	5.37e-19	Plant-pathogen interaction (ko04626)	Function unknown
Allium_sativum_newGene_18559	336.333	72	-2.36395	3.86e-18	RNA polymerase (ko03020)	Replication, recombination and repair
Asa2G02001	134	28.3333	-2.36271	9.92e-12	Porphyrin and chlorophyll metabolism (ko00860)	Function unknown
Asa4G06225	2103.67	440	-2.36243	2.81e-17	ABC transporters (ko02010)	Secondary metabolites biosynthesis, transport and catabolism
Asa2G00602	3405.33	760.667	-2.36207	2.64e-23	Phenylpropanoid biosynthesis (ko00940);; Flavonoid biosynthesis (ko00941);; Stilbenoid, diarylheptanoid and gingerol biosynthesis (ko00945)	Function unknown
Asa2G06918	5027.33	1066	-2.35934	3.63e-21	alpha-Linolenic acid metabolism (ko00592)	Function unknown
Asa1G04842	69.6667	13.6667	-2.35857	5.91e-07	--	Function unknown
Asa6G04092	1455.33	317.667	-2.35786	2.82e-28	Glycine, serine and threonine metabolism (ko00260);; Glycerolipid metabolism (ko00561);; Glyoxylate and dicarboxylate metabolism (ko00630);; Carbon metabolism (ko01200)	Function unknown
Asa3G01372	205	43.6667	-2.35777	1.67e-09	--	Secondary metabolites biosynthesis, transport and catabolism
Asa8G00178	181.667	23.3333	-2.35564	0.0025448	--	Function unknown
Asa5G03206	94.3333	19.6667	-2.35434	4.67e-11	--	Transcription
Allium_sativum_newGene_13615	1869.33	416.667	-2.35369	1.09e-44	--	--
Asa8G02069	400.667	88.3333	-2.35278	9.82e-14	Inositol phosphate metabolism (ko00562);; Phosphatidylinositol signaling system (ko04070)	Signal transduction mechanisms
Asa1G03436	101.333	17.6667	-2.35259	0.000343401	Photosynthesis (ko00195)	Inorganic ion transport and metabolism
Asa4G02498	116.667	24.6667	-2.35064	4.15e-09	--	Posttranslational modification, protein turnover, chaperones
Asa5G03997	23620	4309.33	-2.34575	8.3e-06	--	Posttranslational modification, protein turnover, chaperones
Asa2G06625	597.333	128.667	-2.34565	4.03e-17	--	Function unknown
Asa6G04272	373	58.6667	-2.34457	0.000566556	Fatty acid biosynthesis (ko00061);; Biosynthesis of unsaturated fatty acids (ko01040);; Fatty acid metabolism (ko01212)	Energy production and conversion
Asa0G01073	166.667	36.3333	-2.33707	3.18e-16	--	Function unknown
Asa1G03493	138.667	2.66667	-2.33251	0.0144806	Monoterpenoid biosynthesis (ko00902)	Secondary metabolites biosynthesis, transport and catabolism
Asa2G02809	239.667	53	-2.33203	1.2e-17	Phenylpropanoid biosynthesis (ko00940);; Flavonoid biosynthesis (ko00941);; Stilbenoid, diarylheptanoid and gingerol biosynthesis (ko00945)	Secondary metabolites biosynthesis, transport and catabolism
Asa6G07000	406.667	89	-2.32785	1.86e-17	--	Posttranslational modification, protein turnover, chaperones
Asa8G04363	43.6667	7.66667	-2.32589	0.000408844	--	Function unknown
Asa8G05810	317.667	65	-2.32566	2.01e-09	Sesquiterpenoid and triterpenoid biosynthesis (ko00909)	Secondary metabolites biosynthesis, transport and catabolism
Asa0G01254	151	31.3333	-2.32284	1.19e-06	MAPK signaling pathway - plant (ko04016);; Plant-pathogen interaction (ko04626)	Transcription
Asa5G04184	99	21	-2.32127	3.09e-09	--	Inorganic ion transport and metabolism
Asa6G06179	232	51.3333	-2.31994	5.52e-14	--	Intracellular trafficking, secretion, and vesicular transport
Asa1G00561	449	102	-2.31682	3.11e-17	--	--
Asa3G01525	358	79.6667	-2.31589	9.94e-22	--	RNA processing and modification
Asa2G03452	241.667	53	-2.31513	5.48e-11	Carotenoid biosynthesis (ko00906)	Secondary metabolites biosynthesis, transport and catabolism
Asa4G00768	640.333	140.667	-2.315	1.91e-10	Flavonoid biosynthesis (ko00941)	Secondary metabolites biosynthesis, transport and catabolism
Allium_sativum_newGene_1297	176.667	15.3333	-2.31241	0.0117244	--	--
Asa6G05972	89.3333	17	-2.31169	2.2e-05	--	--
Asa6G02331	2423	553	-2.31139	8.44e-40	Basal transcription factors (ko03022)	Function unknown
Asa8G04623	2618	449	-2.30782	0.000207664	Phenylpropanoid biosynthesis (ko00940)	Secondary metabolites biosynthesis, transport and catabolism
Asa6G06106	133.667	26.3333	-2.30724	3.77e-07	--	Cell wall/membrane/envelope biogenesis
Asa1G03721	188.333	41.6667	-2.30607	3.22e-11	Citrate cycle (TCA cycle) (ko00020);; Pyruvate metabolism (ko00620);; Carbon metabolism (ko01200)	Energy production and conversion
Asa6G06999	703	161.333	-2.30548	4.94e-23	--	Posttranslational modification, protein turnover, chaperones
Asa2G03330	169.667	36.6667	-2.30481	6.27e-12	Glycolysis / Gluconeogenesis (ko00010);; Fructose and mannose metabolism (ko00051);; Galactose metabolism (ko00052);; Starch and sucrose metabolism (ko00500);; Amino sugar and nucleotide sugar metabolism (ko00520);; Carbon metabolism (ko01200)	Carbohydrate transport and metabolism
Asa4G03634	129.667	28.6667	-2.30476	5.75e-13	--	Secondary metabolites biosynthesis, transport and catabolism
Asa4G02010	142.667	12	-2.30308	0.0128967	Plant hormone signal transduction (ko04075)	Function unknown
Asa5G05885	90	18.3333	-2.30056	9.26e-06	Glutathione metabolism (ko00480)	Posttranslational modification, protein turnover, chaperones
Asa6G04929	2493.33	404	-2.29983	0.000869296	--	Function unknown
Asa3G04582	3056.33	683.333	-2.29763	2.12e-20	--	Function unknown
Asa5G04315	3477.33	815	-2.29591	2.59e-27	--	Translation, ribosomal structure and biogenesis
Asa3G05009	715	164	-2.29584	1.99e-12	--	Function unknown
Asa1G04371	3526.33	816.667	-2.29373	2.36e-41	--	Amino acid transport and metabolism
Asa4G00314	777	178.333	-2.29085	1.26e-15	Zeatin biosynthesis (ko00908)	--
Asa6G01677	668	151.333	-2.2904	9.87e-11	Linoleic acid metabolism (ko00591)	Amino acid transport and metabolism
Asa1G03595	36	6.66667	-2.28874	0.000317161	Isoflavonoid biosynthesis (ko00943)	Secondary metabolites biosynthesis, transport and catabolism
Asa4G06032	1096.33	253	-2.28869	2.01e-30	--	Defense mechanisms
Asa8G06217	1620.67	374	-2.28781	7.07e-16	--	Replication, recombination and repair
Asa0G00729	535	124	-2.28597	5.43e-27	--	Function unknown
Asa0G03877	259.333	3.66667	-2.28512	0.0168561	Fatty acid biosynthesis (ko00061);; Biotin metabolism (ko00780);; Fatty acid metabolism (ko01212)	Secondary metabolites biosynthesis, transport and catabolism
Asa6G00649	663	145	-2.28489	3.45e-11	Phenylpropanoid biosynthesis (ko00940)	Secondary metabolites biosynthesis, transport and catabolism
Asa6G02286	6493.67	1533	-2.28352	8.03e-43	ABC transporters (ko02010)	Secondary metabolites biosynthesis, transport and catabolism
Asa1G04108	83	17.6667	-2.28281	7.23e-07	--	Signal transduction mechanisms
Asa4G01133	2232	516.333	-2.28171	7.84e-35	--	--
Asa8G03473	28.6667	5.33333	-2.27596	0.000420588	--	--
Asa5G03130	114.667	24	-2.27593	2.49e-07	Aminoacyl-tRNA biosynthesis (ko00970)	Function unknown
Asa0G03678	114.333	25.3333	-2.27499	1.35e-08	--	Function unknown
Asa4G00018	34.3333	5.66667	-2.27294	0.000927062	MAPK signaling pathway - plant (ko04016);; Plant hormone signal transduction (ko04075);; Plant-pathogen interaction (ko04626)	Signal transduction mechanisms
Asa6G04537	384.667	87.6667	-2.27063	5.06e-13	--	Signal transduction mechanisms
Asa2G06772	518.667	121	-2.27025	1.51e-13	--	Function unknown
Asa5G00728	3078	717.333	-2.26939	1.22e-33	--	Amino acid transport and metabolism
Asa8G03478	137.667	27.6667	-2.26869	2.93e-05	--	Function unknown
Allium_sativum_newGene_16980	1763.33	277.667	-2.2674	0.00199208	Glycerolipid metabolism (ko00561);; Glycerophospholipid metabolism (ko00564)	Lipid transport and metabolism
Asa5G01958	185.333	42.6667	-2.26413	7.12e-12	--	Function unknown
Asa0G04345	56990.7	13029	-2.26404	3.9e-20	Glyoxylate and dicarboxylate metabolism (ko00630);; Carbon fixation in photosynthetic organisms (ko00710);; Carbon metabolism (ko01200)	Amino acid transport and metabolism
Asa1G02596	2139.67	499.667	-2.26327	2.12e-14	--	Transcription
Asa6G03601	610.667	143.667	-2.26258	4.86e-28	--	Function unknown
Asa0G05673	341.667	78	-2.26132	5e-14	Glutathione metabolism (ko00480)	Posttranslational modification, protein turnover, chaperones
Asa6G06370	80.6667	17.6667	-2.26088	6.71e-09	Circadian rhythm - plant (ko04712)	Transcription
Asa8G01987	5186	1169.33	-2.25872	7.99e-16	--	Function unknown
Asa5G01144	87.3333	18.6667	-2.25794	1.73e-06	--	Signal transduction mechanisms
Asa2G05535	407.667	93.3333	-2.25761	2.52e-12	MAPK signaling pathway - plant (ko04016);; Plant-pathogen interaction (ko04626)	Signal transduction mechanisms
Asa3G01879	5728.33	1378.67	-2.25754	1.78e-39	--	Function unknown
Asa2G04500	517	120	-2.25435	1.37e-20	--	--
Asa1G02022	2019.33	478	-2.25381	3.11e-13	Benzoxazinoid biosynthesis (ko00402)	Secondary metabolites biosynthesis, transport and catabolism
Asa0G03325	53	11.3333	-2.24844	6.66e-07	--	Function unknown
Allium_sativum_newGene_21953	73.3333	15	-2.24827	7.39e-06	--	Replication, recombination and repair
Asa6G02254	1211	287.333	-2.24826	6.56e-36	Oxidative phosphorylation (ko00190);; Photosynthesis (ko00195)	Energy production and conversion
Asa6G00040	2847	689.333	-2.2456	7.62e-55	Peroxisome (ko04146)	Function unknown
Asa4G03606	89	19.3333	-2.24441	5.01e-08	--	Amino acid transport and metabolism
Asa5G00708	52.6667	10.3333	-2.24428	0.000315689	MAPK signaling pathway - plant (ko04016);; Plant hormone signal transduction (ko04075);; Plant-pathogen interaction (ko04626)	Signal transduction mechanisms
Asa1G01954	225	52.6667	-2.24283	1.51e-12	--	Carbohydrate transport and metabolism
Allium_sativum_newGene_20088	122	28.3333	-2.24191	9.08e-13	--	Posttranslational modification, protein turnover, chaperones
Asa6G01690	539	129.667	-2.23947	1.2e-20	--	--
Asa8G00157	111	25	-2.23843	1.76e-08	--	--
Asa2G05515	132	30.3333	-2.23786	2.78e-11	--	Signal transduction mechanisms
Asa5G02988	364	86	-2.2367	5.31e-20	N-Glycan biosynthesis (ko00510)	Function unknown
Asa8G04780	7048.67	1702	-2.23491	3.6e-34	--	Function unknown
Asa8G05655	3614.33	876	-2.23476	1.08e-15	Zeatin biosynthesis (ko00908)	--
Asa6G07011	588.667	141.333	-2.23133	1.19e-28	MAPK signaling pathway - plant (ko04016);; Plant-pathogen interaction (ko04626)	Signal transduction mechanisms
Asa3G00852	1747.33	343	-2.22842	0.00054118	--	Amino acid transport and metabolism
Asa0G01346	6990.33	1674	-2.22748	6.78e-12	--	Replication, recombination and repair
Asa4G04068	339.667	80	-2.22624	2.87e-09	--	--
Asa0G01005	945.333	208.667	-2.22507	5.14e-09	--	--
Asa5G05276	106.333	23	-2.22485	1.67e-06	--	Signal transduction mechanisms
Asa6G01162	1556.67	378.667	-2.22404	1.38e-36	--	Function unknown
Asa1G01990	8910.33	2192.33	-2.22284	4.02e-27	--	Inorganic ion transport and metabolism
Asa5G04812	486.333	115.333	-2.22275	3.92e-18	--	Function unknown
Asa4G06412	79.3333	18.3333	-2.22137	7.64e-09	--	Energy production and conversion
Asa6G06444	1633.67	399	-2.22032	1.79e-39	Photosynthesis (ko00195)	Function unknown
Allium_sativum_newGene_12773	84.6667	19	-2.22031	1.71e-08	--	Function unknown
Asa4G03543	12581	3095.67	-2.21985	4.87e-24	--	Carbohydrate transport and metabolism
Asa8G04881	169	35.6667	-2.21961	1.36e-05	--	Carbohydrate transport and metabolism
Asa6G06326	129.333	30	-2.21917	3.09e-09	--	Translation, ribosomal structure and biogenesis
Asa5G05279	328.333	77.3333	-2.21849	2.32e-12	--	Signal transduction mechanisms
Asa0G04030	425.333	103.333	-2.21826	1.83e-13	--	Signal transduction mechanisms
Asa4G04014	5837.67	1439.33	-2.21731	5.87e-22	Glutathione metabolism (ko00480)	Posttranslational modification, protein turnover, chaperones
Allium_sativum_newGene_41752	225	53.6667	-2.21262	1.72e-11	MAPK signaling pathway - plant (ko04016);; Plant-pathogen interaction (ko04626)	Signal transduction mechanisms
Asa3G00428	1102.33	271.667	-2.21163	1.21e-25	mRNA surveillance pathway (ko03015)	Lipid transport and metabolism
Asa6G01494	332.333	80	-2.21135	6.44e-17	--	--
Asa2G05955	182	42.6667	-2.21039	2.35e-11	Starch and sucrose metabolism (ko00500)	Signal transduction mechanisms
Asa3G02591	122	28	-2.20931	3.04e-07	--	Posttranslational modification, protein turnover, chaperones
Asa3G02375	308	73.6667	-2.20676	2.43e-18	Circadian rhythm - plant (ko04712)	Function unknown
Asa2G05232	147	34.6667	-2.20631	7.41e-11	--	--
Asa8G04544	98.6667	21.3333	-2.20615	1.18e-06	--	--
Asa3G02865	157.667	35	-2.20569	3.56e-07	--	Signal transduction mechanisms
Asa5G03787	587	141.667	-2.20433	1.19e-17	--	Replication, recombination and repair
Asa4G02539	4070.67	786.333	-2.20263	0.000291216	Cyanoamino acid metabolism (ko00460);; Starch and sucrose metabolism (ko00500);; Phenylpropanoid biosynthesis (ko00940)	Carbohydrate transport and metabolism
Asa1G01884	167.667	38	-2.19959	6.62e-09	--	Function unknown
Allium_sativum_newGene_10830	317.667	74.3333	-2.19902	4.01e-12	--	Function unknown
Asa6G02041	48	10.3333	-2.19777	2.84e-05	--	Function unknown
Asa5G04013	143	32	-2.19442	8.64e-07	Glyoxylate and dicarboxylate metabolism (ko00630);; Carbon fixation in photosynthetic organisms (ko00710);; Carbon metabolism (ko01200)	Carbohydrate transport and metabolism
Asa3G04522	410.333	102	-2.19309	2.07e-23	Zeatin biosynthesis (ko00908)	--
Allium_sativum_newGene_17170	1102.33	272	-2.19244	1.04e-26	Stilbenoid, diarylheptanoid and gingerol biosynthesis (ko00945)	Function unknown
Asa4G03241	130.667	31.3333	-2.19175	6.53e-12	--	Signal transduction mechanisms
Asa8G05136	139	21.3333	-2.19046	0.00797512	Photosynthesis (ko00195)	Inorganic ion transport and metabolism
Asa5G04389	27.6667	5.66667	-2.18991	0.000169509	--	Inorganic ion transport and metabolism
Asa3G04764	679	167	-2.18989	5.08e-28	--	Signal transduction mechanisms
Asa2G04216	2754.67	690.667	-2.18853	1.5e-37	Terpenoid backbone biosynthesis (ko00900)	Coenzyme transport and metabolism
Asa1G03269	222.667	54.3333	-2.18664	1.48e-16	Plant-pathogen interaction (ko04626)	Transcription
Allium_sativum_newGene_42627	1087.67	267.333	-2.18292	3.74e-20	--	Intracellular trafficking, secretion, and vesicular transport
Asa0G01743	366.667	90.3333	-2.17996	1.54e-16	--	Function unknown
Asa4G06277	68.3333	15	-2.1784	0.000180942	--	Function unknown
Asa1G03571	1332	333	-2.17832	3.3e-32	Isoflavonoid biosynthesis (ko00943)	Secondary metabolites biosynthesis, transport and catabolism
Asa4G06536	44218.3	11046.7	-2.17258	3.81e-30	Photosynthesis (ko00195)	Energy production and conversion
Asa2G03790	470	118.333	-2.17206	1.15e-15	--	Signal transduction mechanisms
Asa2G02237	154.333	38	-2.17137	1.42e-10	Circadian rhythm - plant (ko04712)	Function unknown
Asa4G04083	910.667	231.333	-2.17047	2.09e-34	--	Defense mechanisms
Asa2G05048	7184	1364.33	-2.16714	0.00258857	--	Intracellular trafficking, secretion, and vesicular transport
Allium_sativum_newGene_5727	33	5.33333	-2.16669	0.0039274	--	Function unknown
Asa8G00757	178.333	3.66667	-2.16618	0.0250993	Arginine and proline metabolism (ko00330);; Glutathione metabolism (ko00480)	Amino acid transport and metabolism
Asa6G04093	2232	547.333	-2.16581	1.61e-19	Glycine, serine and threonine metabolism (ko00260);; Glycerolipid metabolism (ko00561);; Glyoxylate and dicarboxylate metabolism (ko00630);; Carbon metabolism (ko01200)	Function unknown
Asa4G03743	2006.33	514.333	-2.1658	4.2e-37	--	--
Asa3G04888	1329.67	333.333	-2.16573	3.4e-29	Fructose and mannose metabolism (ko00051)	Carbohydrate transport and metabolism
Allium_sativum_newGene_10831	321.333	75.3333	-2.16526	1.42e-09	--	Function unknown
Asa3G04432	413.667	102.333	-2.16224	8.73e-19	--	--
Asa4G05100	135.333	21	-2.1602	0.009768	Photosynthesis (ko00195)	Inorganic ion transport and metabolism
Asa8G05657	1741.33	448.667	-2.15965	4.16e-28	Zeatin biosynthesis (ko00908)	--
Asa8G05707	220.667	50.3333	-2.15605	2.9e-07	Cyanoamino acid metabolism (ko00460)	Function unknown
Asa3G01784	81	19	-2.15596	1.06e-05	--	Carbohydrate transport and metabolism
Asa6G04735	436.667	111.667	-2.15453	1.72e-24	Isoflavonoid biosynthesis (ko00943)	Secondary metabolites biosynthesis, transport and catabolism
Asa5G03205	26	5.33333	-2.15197	0.000386274	--	Transcription
Asa8G00183	913.333	234	-2.15084	2.68e-35	Ubiquinone and other terpenoid-quinone biosynthesis (ko00130)	Function unknown
Asa2G01186	111	27	-2.15073	1.82e-08	--	--
Allium_sativum_newGene_10242	105.333	25.6667	-2.15053	2.41e-09	--	Function unknown
Asa4G06013	20710	5104.33	-2.14864	4.28e-12	Glyoxylate and dicarboxylate metabolism (ko00630);; Carbon fixation in photosynthetic organisms (ko00710);; Carbon metabolism (ko01200)	Amino acid transport and metabolism
Asa5G00727	33	7.33333	-2.14753	6.43e-05	--	Lipid transport and metabolism
Asa1G01038	285.333	71	-2.14714	5.77e-15	--	Transcription
Asa8G05763	84	19.3333	-2.14628	2.39e-06	--	Inorganic ion transport and metabolism
Allium_sativum_newGene_41295	585.667	150.333	-2.14568	3.63e-23	Other glycan degradation (ko00511)	Function unknown
Allium_sativum_newGene_49222	183.667	43.6667	-2.14517	2.34e-09	--	Function unknown
Asa6G05955	352.667	88.3333	-2.14204	5.61e-14	Phenylpropanoid biosynthesis (ko00940)	Lipid transport and metabolism
Asa0G04833	20229.3	5117.67	-2.14161	2.81e-27	--	Posttranslational modification, protein turnover, chaperones
Asa2G07528	60	13	-2.14106	0.00028075	--	Posttranslational modification, protein turnover, chaperones
Asa4G02966	64	15	-2.13917	5.06e-07	--	Function unknown
Asa8G05487	204	50.6667	-2.13904	4.11e-08	--	Defense mechanisms
Asa2G07386	727.333	182.333	-2.13643	2.25e-19	Phenylpropanoid biosynthesis (ko00940)	Carbohydrate transport and metabolism
Asa1G02002	8892	2289.67	-2.13634	1.1e-29	Benzoxazinoid biosynthesis (ko00402)	Secondary metabolites biosynthesis, transport and catabolism
Allium_sativum_newGene_41047	47	2.33333	-2.13553	0.02782	Cyanoamino acid metabolism (ko00460);; Glucosinolate biosynthesis (ko00966);; 2-Oxocarboxylic acid metabolism (ko01210)	Function unknown
Allium_sativum_newGene_22060	6862.33	1745	-2.13361	1.34e-09	--	--
Asa4G01812	73.3333	18	-2.13278	1.61e-07	Endocytosis (ko04144)	Function unknown
Allium_sativum_newGene_22113	47	11	-2.13082	8.55e-06	--	--
Asa8G01058	282.333	66.3333	-2.1298	3.92e-08	Fructose and mannose metabolism (ko00051)	Carbohydrate transport and metabolism
Asa1G00340	2534.67	647.333	-2.12791	1.31e-19	--	Function unknown
Asa4G04302	1159.67	305.667	-2.12745	1.11e-26	Mannose type O-glycan biosynthesis (ko00515)	Function unknown
Asa4G06012	18654.7	4677.67	-2.12668	4.05e-12	Glyoxylate and dicarboxylate metabolism (ko00630);; Carbon fixation in photosynthetic organisms (ko00710);; Carbon metabolism (ko01200)	Amino acid transport and metabolism
Asa8G04226	1665.33	369.667	-2.12609	0.000239269	--	--
Asa8G00733	616	117.333	-2.12509	0.00163121	--	Coenzyme transport and metabolism
Asa6G00614	620.333	159	-2.12497	1e-11	--	Amino acid transport and metabolism
Asa1G04759	163.667	3.66667	-2.12369	0.0286572	Plant-pathogen interaction (ko04626)	Signal transduction mechanisms
Asa6G00648	524.333	108.667	-2.12178	0.000792207	Phenylpropanoid biosynthesis (ko00940)	Secondary metabolites biosynthesis, transport and catabolism
Allium_sativum_newGene_35098	484.333	126.333	-2.11835	3.33e-16	Inositol phosphate metabolism (ko00562);; Phosphatidylinositol signaling system (ko04070)	Lipid transport and metabolism
Asa6G05965	783	206	-2.11727	1.09e-30	--	--
Asa8G04408	9548.33	2511.33	-2.11646	1.17e-24	Plant hormone signal transduction (ko04075)	Signal transduction mechanisms
Asa3G02430	475	120.333	-2.11415	2.26e-15	Endocytosis (ko04144);; Phagosome (ko04145)	Function unknown
Asa4G01591	37	8	-2.11194	0.000568185	--	Transcription
Asa5G03906	68.3333	15.6667	-2.11168	1.13e-05	--	Replication, recombination and repair
Asa5G02967	1190.67	308.667	-2.11028	3.08e-23	--	Function unknown
Asa6G06195	2812.67	751	-2.10546	3e-35	Valine, leucine and isoleucine degradation (ko00280)	Signal transduction mechanisms
Asa2G07041	3558	947	-2.10503	1.02e-47	--	Function unknown
Allium_sativum_newGene_36276	403	76.3333	-2.10484	0.00252854	Plant hormone signal transduction (ko04075)	Signal transduction mechanisms
Asa3G01054	327.333	85.3333	-2.10478	2.04e-21	--	Function unknown
Asa8G02753	3987.33	1066.33	-2.10006	8.31e-35	--	Signal transduction mechanisms
Asa1G01991	10756	2889	-2.09938	8.74e-23	--	Inorganic ion transport and metabolism
Asa2G03473	223.333	57.6667	-2.0991	6.68e-13	Plant-pathogen interaction (ko04626)	Signal transduction mechanisms
Asa5G04149	1557	399.333	-2.098	1.1e-16	--	--
Asa5G01049	2816.33	738.667	-2.09728	8.94e-21	--	Posttranslational modification, protein turnover, chaperones
Asa1G04725	775.667	207	-2.09617	1.07e-32	Cysteine and methionine metabolism (ko00270);; Sulfur metabolism (ko00920);; Carbon metabolism (ko01200);; Biosynthesis of amino acids (ko01230)	Amino acid transport and metabolism
Asa6G05113	46.3333	11	-2.09472	0.000124596	--	Function unknown
Asa3G04258	183.667	47	-2.09374	1.51e-10	Starch and sucrose metabolism (ko00500)	Signal transduction mechanisms
Asa6G05804	7773.67	2095.33	-2.09139	9.32e-48	Carotenoid biosynthesis (ko00906)	Energy production and conversion
Asa2G02598	1236	332.667	-2.09087	1.14e-14	--	Function unknown
Asa4G01297	1112	290.667	-2.09044	4.49e-10	--	Posttranslational modification, protein turnover, chaperones
Allium_sativum_newGene_13352	37.6667	7.66667	-2.08923	0.00441289	Pentose and glucuronate interconversions (ko00040);; Ascorbate and aldarate metabolism (ko00053);; Amino sugar and nucleotide sugar metabolism (ko00520)	Transcription
Asa1G03854	359.667	91.3333	-2.08879	1.41e-06	Flavonoid biosynthesis (ko00941)	Defense mechanisms
Asa0G03340	225.333	58.3333	-2.08859	3.02e-13	--	Signal transduction mechanisms
Asa3G04954	112.333	28.3333	-2.08748	1.21e-07	Fatty acid biosynthesis (ko00061);; Biosynthesis of unsaturated fatty acids (ko01040);; Fatty acid metabolism (ko01212)	Transcription
Asa6G04706	46.3333	9.33333	-2.08286	0.00376027	--	Function unknown
Asa1G04142	5719	1561.67	-2.08286	1.65e-31	Tropane, piperidine and pyridine alkaloid biosynthesis (ko00960)	Secondary metabolites biosynthesis, transport and catabolism
Asa0G05647	245	65	-2.08022	8.24e-14	Cysteine and methionine metabolism (ko00270);; MAPK signaling pathway - plant (ko04016)	Signal transduction mechanisms
Asa2G01563	214	55.6667	-2.0796	2.98e-11	Phenylalanine, tyrosine and tryptophan biosynthesis (ko00400);; Biosynthesis of amino acids (ko01230)	Amino acid transport and metabolism
Asa4G02552	82	20.6667	-2.07912	3.62e-06	Spliceosome (ko03040)	Signal transduction mechanisms
Asa4G06323	90.6667	22.6667	-2.07846	1.83e-07	Amino sugar and nucleotide sugar metabolism (ko00520);; MAPK signaling pathway - plant (ko04016)	Intracellular trafficking, secretion, and vesicular transport
Asa4G03284	75.3333	18.3333	-2.07752	2.19e-05	--	Signal transduction mechanisms
Asa2G06996	131.667	34.6667	-2.07726	4.16e-09	--	Transcription
Asa0G04619	77.3333	18.6667	-2.0762	4.82e-06	--	Signal transduction mechanisms
Asa2G06261	10997.3	2967.33	-2.07393	4.12e-30	Glycolysis / Gluconeogenesis (ko00010);; Pentose phosphate pathway (ko00030);; Fructose and mannose metabolism (ko00051);; Carbon fixation in photosynthetic organisms (ko00710);; Carbon metabolism (ko01200)	Carbohydrate transport and metabolism
Asa2G02865	130.667	34.3333	-2.07386	4.45e-12	--	Function unknown
Asa2G06725	48.6667	11.6667	-2.07089	1.3e-05	Cyanoamino acid metabolism (ko00460);; Starch and sucrose metabolism (ko00500);; Phenylpropanoid biosynthesis (ko00940)	Carbohydrate transport and metabolism
Asa2G07040	4627	1269.67	-2.06547	2.01e-47	--	Function unknown
Asa5G00393	1694.33	443.667	-2.06378	5.71e-16	--	Function unknown
Asa4G04044	912.333	174	-2.06293	0.0100455	Cyanoamino acid metabolism (ko00460);; Starch and sucrose metabolism (ko00500);; Phenylpropanoid biosynthesis (ko00940)	Carbohydrate transport and metabolism
Asa6G00194	32.6667	7.66667	-2.06192	0.000252461	--	Function unknown
Asa6G04685	1158.33	4.66667	-2.06087	0.0328013	MAPK signaling pathway - plant (ko04016);; Plant hormone signal transduction (ko04075);; Plant-pathogen interaction (ko04626)	Signal transduction mechanisms
Allium_sativum_newGene_33367	1886.67	519	-2.0608	1.54e-17	ABC transporters (ko02010)	Secondary metabolites biosynthesis, transport and catabolism
Asa6G02805	577	158.667	-2.0588	7.3e-30	--	Function unknown
Allium_sativum_newGene_14986	80.3333	20.3333	-2.05847	2.05e-07	Fatty acid elongation (ko00062);; Biosynthesis of unsaturated fatty acids (ko01040);; Fatty acid metabolism (ko01212)	Energy production and conversion
Asa3G03079	291.667	74.6667	-2.05732	7.22e-10	--	Amino acid transport and metabolism
Allium_sativum_newGene_37151	53.6667	13	-2.05691	1.23e-05	--	--
Asa1G03883	197	52	-2.05436	4.55e-07	--	Function unknown
Asa2G06461	928	245.667	-2.05379	2.63e-10	Purine metabolism (ko00230);; Monobactam biosynthesis (ko00261);; Selenocompound metabolism (ko00450);; Sulfur metabolism (ko00920)	Inorganic ion transport and metabolism
Asa5G00976	50	11.3333	-2.05368	0.00147446	--	--
Asa0G00108	13980.3	3882.33	-2.05292	6.72e-44	Cysteine and methionine metabolism (ko00270)	Secondary metabolites biosynthesis, transport and catabolism
Asa3G02069	401	104.667	-2.05083	1.09e-09	Flavonoid biosynthesis (ko00941);; Flavone and flavonol biosynthesis (ko00944)	Secondary metabolites biosynthesis, transport and catabolism
Asa8G03485	1720.33	478.667	-2.04928	1.18e-17	Amino sugar and nucleotide sugar metabolism (ko00520)	Function unknown
Asa4G01966	1140.67	307	-2.04832	6.59e-21	Linoleic acid metabolism (ko00591)	Amino acid transport and metabolism
Asa8G03885	894.667	248	-2.04828	5.65e-28	--	Posttranslational modification, protein turnover, chaperones
Asa4G06054	58.3333	15	-2.04799	1.8e-06	Ribosome biogenesis in eukaryotes (ko03008)	Function unknown
Asa0G05787	565.667	154.333	-2.04741	1.2e-22	--	Function unknown
Asa4G00264	1207.67	331.333	-2.04675	1.2e-19	Photosynthesis (ko00195)	Function unknown
Asa5G01702	39.6667	9.66667	-2.04557	0.000112919	--	Secondary metabolites biosynthesis, transport and catabolism
Asa8G03368	123	33	-2.04549	4.11e-10	Galactose metabolism (ko00052)	Cell wall/membrane/envelope biogenesis
Asa3G01529	124.667	32	-2.0453	3.03e-08	--	Transcription
Asa2G00972	750.333	202	-2.04494	7.74e-18	--	Energy production and conversion
Allium_sativum_newGene_31218	131.667	8.33333	-2.04369	0.0369549	RNA transport (ko03013)	Function unknown
Asa1G02598	176.667	47	-2.03944	1.17e-10	--	Signal transduction mechanisms
Asa3G03709	2332	643.333	-2.03874	7.59e-10	--	Function unknown
Asa5G00081	228.667	61.3333	-2.03695	5.26e-10	--	Function unknown
Asa6G07010	635.667	173.667	-2.03566	2.48e-19	--	Signal transduction mechanisms
Asa1G04445	55.6667	2.66667	-2.0319	0.0386776	Pentose and glucuronate interconversions (ko00040)	Function unknown
Allium_sativum_newGene_16672	135	35.3333	-2.03149	4.2e-08	--	--
Asa2G05060	1222.67	343	-2.0307	9.06e-16	--	Intracellular trafficking, secretion, and vesicular transport
Asa4G01977	19634.3	5496.67	-2.02854	1.38e-36	--	Translation, ribosomal structure and biogenesis
Asa8G04994	1366	259	-2.02843	0.00851317	--	Function unknown
Asa6G05689	4297	1212.67	-2.0281	2.48e-26	--	Function unknown
Asa3G03092	403.667	112	-2.02779	4.03e-23	--	Amino acid transport and metabolism
Asa6G03460	151.667	41.6667	-2.02579	2.25e-13	--	Function unknown
Asa6G06998	177.667	48.3333	-2.02556	2.78e-13	--	Posttranslational modification, protein turnover, chaperones
Asa5G01693	1808.67	512	-2.0242	7.32e-18	--	Function unknown
Asa8G06141	30056.7	8213.67	-2.01948	7.63e-19	Photosynthesis (ko00195)	Function unknown
Asa5G04612	1287	358.667	-2.01901	4.43e-18	--	--
Asa0G00344	81.6667	20.6667	-2.01769	3.89e-05	--	Signal transduction mechanisms
Asa2G00937	2014.33	572.667	-2.01698	2.88e-27	--	Function unknown
Asa2G05609	37	9	-2.01674	0.000473664	MAPK signaling pathway - plant (ko04016);; Plant-pathogen interaction (ko04626)	Transcription
Asa4G02629	222	61.6667	-2.01662	1.91e-15	MAPK signaling pathway - plant (ko04016);; Plant-pathogen interaction (ko04626)	Signal transduction mechanisms
Asa5G01416	1734.33	492	-2.01524	1.65e-38	--	Lipid transport and metabolism
Asa2G04578	39.6667	9.33333	-2.01313	0.000515283	Glyoxylate and dicarboxylate metabolism (ko00630);; Carbon fixation in photosynthetic organisms (ko00710);; Carbon metabolism (ko01200)	Carbohydrate transport and metabolism
Allium_sativum_newGene_44230	60.6667	15.6667	-2.01253	2.65e-06	RNA polymerase (ko03020)	Replication, recombination and repair
Asa5G00214	233	65	-2.01253	3.32e-10	--	Signal transduction mechanisms
Asa0G03430	78.6667	21	-2.01178	5.38e-06	--	Function unknown
Allium_sativum_newGene_33374	45.6667	11	-2.0112	0.000412477	ABC transporters (ko02010)	Secondary metabolites biosynthesis, transport and catabolism
Asa2G03474	235	61.6667	-2.01026	1.05e-06	Plant-pathogen interaction (ko04626)	Signal transduction mechanisms
Asa8G02484	215.333	60.6667	-2.00853	2.52e-14	--	Inorganic ion transport and metabolism
Asa2G02061	620.333	92.6667	-2.00823	0.02782	--	Intracellular trafficking, secretion, and vesicular transport
Asa5G02989	275.667	75.6667	-2.00801	9.78e-12	N-Glycan biosynthesis (ko00510)	Function unknown
Asa0G03082	338	95.3333	-2.00738	2e-12	--	Signal transduction mechanisms
Asa5G05937	48.6667	11.6667	-2.00437	0.000315689	Glyoxylate and dicarboxylate metabolism (ko00630);; Carbon fixation in photosynthetic organisms (ko00710);; Carbon metabolism (ko01200)	Carbohydrate transport and metabolism
Asa1G02858	44031.3	12455.7	-2.00384	1.83e-24	Carbon fixation in photosynthetic organisms (ko00710);; Carbon metabolism (ko01200)	--
Allium_sativum_newGene_16984	1613.67	447.667	-2.00367	1.41e-11	Glycerolipid metabolism (ko00561);; Glycerophospholipid metabolism (ko00564)	Lipid transport and metabolism
Asa6G06684	1209	341.667	-2.00306	5.52e-27	Glycolysis / Gluconeogenesis (ko00010);; Pentose and glucuronate interconversions (ko00040);; Glycerolipid metabolism (ko00561)	Function unknown
Asa6G02246	242	67.3333	-2.00251	2.5e-11	ABC transporters (ko02010)	Secondary metabolites biosynthesis, transport and catabolism
Asa6G03959	259.333	69.3333	-2.00153	1.48e-09	MAPK signaling pathway - plant (ko04016);; Plant hormone signal transduction (ko04075);; Plant-pathogen interaction (ko04626)	Signal transduction mechanisms
Asa4G01965	469.333	122.333	-2.00144	1.83e-08	Linoleic acid metabolism (ko00591)	Amino acid transport and metabolism
Asa6G02407	1018.33	287.667	-2.00008	1.94e-13	--	--
Asa8G01943	1328.33	383	-1.99646	1.92e-31	--	Function unknown
Asa4G02551	68.6667	18.3333	-1.99516	1.73e-06	--	Signal transduction mechanisms
Asa4G03994	48.3333	10.3333	-1.9951	0.00375977	--	--
Asa2G05488	600.333	165.333	-1.9944	1.85e-08	--	Inorganic ion transport and metabolism
Asa5G00704	33.3333	8	-1.99305	0.000393636	MAPK signaling pathway - plant (ko04016);; Plant hormone signal transduction (ko04075);; Plant-pathogen interaction (ko04626)	Signal transduction mechanisms
Asa8G03640	425	117.667	-1.99212	2.33e-10	--	Posttranslational modification, protein turnover, chaperones
Asa5G00762	329	94.3333	-1.98852	1.59e-13	--	Secondary metabolites biosynthesis, transport and catabolism
Asa4G00735	66.3333	17.3333	-1.98814	3.44e-05	Sphingolipid metabolism (ko00600)	Lipid transport and metabolism
Asa1G00874	397.667	114.667	-1.98647	1.1e-18	--	Function unknown
Asa2G00824	110	30	-1.98323	1.19e-06	--	Secondary metabolites biosynthesis, transport and catabolism
Asa6G00982	1901.67	413.333	-1.98068	0.00300331	Ribosome biogenesis in eukaryotes (ko03008)	Function unknown
Allium_sativum_newGene_44471	99.3333	27.6667	-1.98007	2.36e-07	--	Function unknown
Allium_sativum_newGene_13619	59.6667	14.3333	-1.97959	0.000657458	--	--
Asa2G06613	339.667	98	-1.97929	7.21e-11	--	Carbohydrate transport and metabolism
Asa5G02745	521	142.667	-1.97897	9.97e-12	Glycerolipid metabolism (ko00561);; Glycerophospholipid metabolism (ko00564)	Lipid transport and metabolism
Asa2G05607	294.667	83	-1.97779	2.46e-13	MAPK signaling pathway - plant (ko04016);; Plant-pathogen interaction (ko04626)	Transcription
Asa8G01263	685.667	196	-1.97738	4.23e-19	--	Energy production and conversion
Asa6G04270	566.667	156	-1.97711	6.09e-12	--	Function unknown
Asa3G01235	5222	1149	-1.9771	0.00429045	Ubiquinone and other terpenoid-quinone biosynthesis (ko00130);; Cysteine and methionine metabolism (ko00270);; Tyrosine metabolism (ko00350);; Phenylalanine metabolism (ko00360);; Phenylalanine, tyrosine and tryptophan biosynthesis (ko00400);; Isoquinoline alkaloid biosynthesis (ko00950);; Tropane, piperidine and pyridine alkaloid biosynthesis (ko00960)	Amino acid transport and metabolism
Allium_sativum_newGene_33982	94.3333	26	-1.97632	2.61e-08	Arginine biosynthesis (ko00220);; Alanine, aspartate and glutamate metabolism (ko00250);; Glycine, serine and threonine metabolism (ko00260);; Glyoxylate and dicarboxylate metabolism (ko00630);; Carbon fixation in photosynthetic organisms (ko00710);; Carbon metabolism (ko01200);; 2-Oxocarboxylic acid metabolism (ko01210);; Biosynthesis of amino acids (ko01230)	Amino acid transport and metabolism
Asa3G04980	300.667	86.6667	-1.97594	1.12e-10	MAPK signaling pathway - plant (ko04016);; Plant-pathogen interaction (ko04626)	Transcription
Asa2G03678	63	16	-1.97585	4.63e-05	--	Signal transduction mechanisms
Asa4G04196	67	17.3333	-1.97501	8.53e-05	Zeatin biosynthesis (ko00908)	Energy production and conversion
Asa6G03963	40.3333	9.66667	-1.97436	0.000682277	Plant-pathogen interaction (ko04626)	Signal transduction mechanisms
Asa8G01294	256.333	73.6667	-1.97092	9.31e-17	--	RNA processing and modification
Asa5G00232	22093.3	6353	-1.96922	1.64e-26	Oxidative phosphorylation (ko00190);; Photosynthesis (ko00195)	Energy production and conversion
Asa4G00125	163.333	47	-1.96408	4.16e-13	Indole alkaloid biosynthesis (ko00901)	Translation, ribosomal structure and biogenesis
Asa6G04037	2258	668.667	-1.96339	2.46e-17	--	Lipid transport and metabolism
Asa0G01323	111.333	31	-1.96281	3.03e-07	--	Function unknown
Asa2G02335	38.6667	10	-1.95804	0.000263264	--	Coenzyme transport and metabolism
Allium_sativum_newGene_17211	318.667	91.6667	-1.95626	8.45e-11	--	Secondary metabolites biosynthesis, transport and catabolism
Asa8G00731	45.6667	11.3333	-1.95545	0.000402025	--	Coenzyme transport and metabolism
Asa8G01036	208.667	58.3333	-1.95419	1.51e-09	Circadian rhythm - plant (ko04712)	Function unknown
Asa2G02535	315.667	88.6667	-1.95359	1.18e-08	Cysteine and methionine metabolism (ko00270);; MAPK signaling pathway - plant (ko04016)	Signal transduction mechanisms
Asa5G01228	1671.33	496.333	-1.95204	2.54e-28	--	Lipid transport and metabolism
Asa8G02632	368.667	105.667	-1.95058	2.72e-08	--	--
Asa6G03960	244	69.3333	-1.94892	6.14e-10	--	Signal transduction mechanisms
Asa5G02263	48	12.6667	-1.94682	0.000551529	--	Carbohydrate transport and metabolism
Asa6G05039	1049.67	305.667	-1.94332	1.06e-20	MAPK signaling pathway - plant (ko04016);; Plant hormone signal transduction (ko04075)	Transcription
Asa4G00082	45	11.3333	-1.94265	0.000531228	Glyoxylate and dicarboxylate metabolism (ko00630);; Carbon fixation in photosynthetic organisms (ko00710);; Carbon metabolism (ko01200)	Carbohydrate transport and metabolism
Asa2G06390	367.667	108	-1.94229	1.9e-15	Plant-pathogen interaction (ko04626)	Signal transduction mechanisms
Asa4G06011	34832.3	10357	-1.9379	1.41e-13	Glyoxylate and dicarboxylate metabolism (ko00630);; Carbon fixation in photosynthetic organisms (ko00710);; Carbon metabolism (ko01200)	Amino acid transport and metabolism
Asa2G05125	736.667	220.667	-1.93776	6.33e-15	--	--
Asa3G03983	251.667	71.3333	-1.93633	1.05e-08	--	Posttranslational modification, protein turnover, chaperones
Asa3G02344	7033	2115	-1.93622	8.54e-15	--	Function unknown
Asa0G05901	1948.33	548	-1.93552	1.84e-10	Anthocyanin biosynthesis (ko00942)	--
Asa4G05364	1268.67	379	-1.93539	1.19e-28	--	Function unknown
Asa6G04915	205.667	59	-1.93233	5.81e-08	--	Function unknown
Asa6G06131	1327.67	396.667	-1.93183	5.4e-29	--	Secondary metabolites biosynthesis, transport and catabolism
Asa5G04377	1769	531.667	-1.93177	2.46e-37	--	Carbohydrate transport and metabolism
Asa4G02351	48.6667	13.3333	-1.93021	0.000146109	Cyanoamino acid metabolism (ko00460)	--
Asa2G04946	456.333	108.667	-1.92994	0.00339223	--	Signal transduction mechanisms
Asa6G06950	467.333	113.667	-1.92902	0.00572409	--	Amino acid transport and metabolism
Asa2G00544	237.667	70.6667	-1.9278	8.48e-13	Glycerophospholipid metabolism (ko00564)	Lipid transport and metabolism
Asa5G03625	178.333	51.3333	-1.92709	3.27e-08	--	Function unknown
Asa5G01241	193	21.3333	-1.92635	0.0491057	--	Nucleotide transport and metabolism
Asa0G02562	322.667	96.6667	-1.92443	4.45e-14	Carotenoid biosynthesis (ko00906)	Coenzyme transport and metabolism
Allium_sativum_newGene_5815	1165.33	341.667	-1.92388	2.02e-14	Ribosome biogenesis in eukaryotes (ko03008)	Function unknown
Asa8G01535	374.667	110	-1.92202	4.1e-06	Plant-pathogen interaction (ko04626)	Transcription
Asa3G03218	148.667	39.6667	-1.92195	6.76e-05	Sphingolipid metabolism (ko00600)	Lipid transport and metabolism
Asa8G04601	839.667	241.333	-1.92021	6.78e-11	--	Posttranslational modification, protein turnover, chaperones
Asa5G04758	409.333	113.667	-1.91878	3.61e-07	MAPK signaling pathway - plant (ko04016)	Inorganic ion transport and metabolism
Asa8G01806	743	225	-1.91795	2.23e-19	Amino sugar and nucleotide sugar metabolism (ko00520)	Carbohydrate transport and metabolism
Asa5G02360	156.667	45.3333	-1.91496	3.32e-09	--	Transcription
Asa6G01512	583	177.333	-1.91419	1.41e-19	--	--
Asa2G05514	96	28	-1.91275	6.38e-07	MAPK signaling pathway - plant (ko04016);; Plant-pathogen interaction (ko04626)	Signal transduction mechanisms
Asa8G05749	997.333	296.667	-1.91269	9.3e-19	Mannose type O-glycan biosynthesis (ko00515)	Function unknown
Allium_sativum_newGene_30921	65.6667	18.3333	-1.91061	3.91e-06	--	Function unknown
Asa3G05001	1131	344.667	-1.90785	9.33e-10	--	Function unknown
Asa6G05709	560.667	169	-1.90672	1.57e-19	--	Energy production and conversion
Asa1G02885	1123.33	337.667	-1.90239	2.03e-20	Plant-pathogen interaction (ko04626)	Signal transduction mechanisms
Asa6G06740	22155.3	6846.67	-1.89773	6.55e-27	Citrate cycle (TCA cycle) (ko00020);; Cysteine and methionine metabolism (ko00270);; Pyruvate metabolism (ko00620);; Glyoxylate and dicarboxylate metabolism (ko00630);; Carbon fixation in photosynthetic organisms (ko00710);; Carbon metabolism (ko01200)	Energy production and conversion
Asa6G00127	1765	540.333	-1.89645	1.49e-21	Circadian rhythm - plant (ko04712)	Transcription
Asa4G02344	15156.3	4713	-1.892	2.35e-26	--	Function unknown
Asa1G01633	2680.67	451.667	-1.89183	0.0355458	--	Function unknown
Asa2G07406	2623.67	819	-1.89061	1.28e-32	Phenylpropanoid biosynthesis (ko00940)	Carbohydrate transport and metabolism
Asa1G01423	1531	475	-1.88669	1.28e-26	--	Intracellular trafficking, secretion, and vesicular transport
Asa1G01947	42	11.3333	-1.88663	0.000242576	Cysteine and methionine metabolism (ko00270);; Sulfur metabolism (ko00920);; Carbon metabolism (ko01200);; Biosynthesis of amino acids (ko01230)	Amino acid transport and metabolism
Asa4G02018	1294.33	401	-1.8863	2.05e-28	--	Transcription
Asa2G06391	366.667	112	-1.88525	3.23e-14	Plant-pathogen interaction (ko04626)	Signal transduction mechanisms
Allium_sativum_newGene_21242	168.667	47.6667	-1.88501	0.000473405	--	Function unknown
Asa3G02188	452.667	138.333	-1.88474	9.68e-18	--	--
Asa6G02271	113	34	-1.88281	1.78e-08	Cyanoamino acid metabolism (ko00460);; Starch and sucrose metabolism (ko00500);; Phenylpropanoid biosynthesis (ko00940)	Carbohydrate transport and metabolism
Asa4G02822	165.667	50.6667	-1.88222	1.32e-10	--	Function unknown
Asa1G01961	257.667	77.6667	-1.88094	1.67e-11	--	Carbohydrate transport and metabolism
Asa8G04264	516.667	160.667	-1.87833	5.63e-10	--	Signal transduction mechanisms
Asa2G06823	188.333	56	-1.87751	8.22e-09	MAPK signaling pathway - plant (ko04016);; Plant-pathogen interaction (ko04626)	Signal transduction mechanisms
Asa5G04496	3180.67	1002	-1.87672	6.94e-22	Glycolysis / Gluconeogenesis (ko00010);; Fatty acid degradation (ko00071);; Tyrosine metabolism (ko00350);; alpha-Linolenic acid metabolism (ko00592)	Secondary metabolites biosynthesis, transport and catabolism
Asa6G00733	62.6667	18.3333	-1.8758	1.25e-05	MAPK signaling pathway - plant (ko04016)	Signal transduction mechanisms
Asa6G02637	30	7.33333	-1.87511	0.0131733	--	Function unknown
Asa6G02778	10989	3333	-1.87342	1.12e-16	--	Function unknown
Asa0G05902	696	203.667	-1.87318	7.19e-09	Anthocyanin biosynthesis (ko00942)	--
Asa0G03806	461.333	142	-1.87196	1.66e-16	--	Function unknown
Asa5G03018	571	178	-1.87	2.17e-12	--	Energy production and conversion
Asa0G02554	194.667	57.3333	-1.86991	2.07e-05	Glyoxylate and dicarboxylate metabolism (ko00630);; Carbon fixation in photosynthetic organisms (ko00710);; Carbon metabolism (ko01200)	Carbohydrate transport and metabolism
Asa5G03620	2478.33	764.667	-1.86941	2.79e-19	ABC transporters (ko02010)	Secondary metabolites biosynthesis, transport and catabolism
Asa3G01285	49.6667	14.3333	-1.8691	0.000149101	--	Function unknown
Asa4G01923	1685	531	-1.86894	1.9e-38	--	--
Asa5G02544	481.333	150.667	-1.8687	3.95e-09	--	--
Allium_sativum_newGene_14336	1202.67	377.667	-1.86856	4.3e-30	--	Transcription
Asa8G00158	117	34.3333	-1.86782	4.69e-05	--	--
Asa8G00265	107	32	-1.86599	4.46e-06	--	Intracellular trafficking, secretion, and vesicular transport
Asa1G02084	1110.67	352	-1.8657	1.27e-19	--	--
Asa3G01154	32.6667	9	-1.86559	0.000852774	Cyanoamino acid metabolism (ko00460);; Starch and sucrose metabolism (ko00500);; Phenylpropanoid biosynthesis (ko00940)	Carbohydrate transport and metabolism
Asa2G06952	2629.33	547	-1.86203	0.0206301	Linoleic acid metabolism (ko00591);; alpha-Linolenic acid metabolism (ko00592)	Amino acid transport and metabolism
Asa8G01395	65	18.6667	-1.86004	1.71e-05	--	Function unknown
Asa6G02167	6493	2050.33	-1.85968	2.96e-29	Glycolysis / Gluconeogenesis (ko00010);; Pentose phosphate pathway (ko00030);; Carbon metabolism (ko01200)	Energy production and conversion
Asa4G06360	605.333	190.667	-1.85664	1.54e-11	Protein processing in endoplasmic reticulum (ko04141)	Posttranslational modification, protein turnover, chaperones
Asa0G03436	132	40	-1.85526	7.3e-07	--	Signal transduction mechanisms
Asa6G06133	463.333	145	-1.85477	4.23e-18	--	Secondary metabolites biosynthesis, transport and catabolism
Asa2G07373	1589.67	503.667	-1.8538	5.27e-19	--	Signal transduction mechanisms
Asa3G01634	46	13.3333	-1.85364	0.000110935	--	Function unknown
Asa3G02214	43	12.3333	-1.85257	0.000279112	Ribosome biogenesis in eukaryotes (ko03008);; RNA transport (ko03013)	--
Asa5G02600	2845.67	873	-1.85256	2.79e-12	Plant-pathogen interaction (ko04626)	Transcription
Asa6G01345	4333.67	1350.67	-1.84937	4.65e-20	Photosynthesis - antenna proteins (ko00196)	Energy production and conversion
Asa8G04477	566.667	179	-1.84774	3.02e-21	--	Signal transduction mechanisms
Asa2G00241	1265.33	397.667	-1.84542	2.73e-22	--	Function unknown
Asa6G04536	159.333	49.6667	-1.8446	2.39e-09	--	Signal transduction mechanisms
Asa6G03629	112	34.6667	-1.84459	6.05e-09	Endocytosis (ko04144)	Function unknown
Asa5G03150	57.6667	17	-1.84401	9.55e-05	--	--
Asa0G03464	61360	19048	-1.84271	3.62e-15	Glyoxylate and dicarboxylate metabolism (ko00630);; Carbon fixation in photosynthetic organisms (ko00710);; Carbon metabolism (ko01200)	Amino acid transport and metabolism
Asa4G04497	2406	740.667	-1.8427	9.4e-13	Stilbenoid, diarylheptanoid and gingerol biosynthesis (ko00945)	Function unknown
Allium_sativum_newGene_1768	53.6667	14.6667	-1.84235	0.00390378	--	Transcription
Allium_sativum_newGene_1348	445	142.333	-1.84194	4.45e-19	--	Cell cycle control, cell division, chromosome partitioning
Asa0G05705	604	191.667	-1.83666	7.61e-18	--	--
Asa1G04874	352.667	108	-1.83527	1.16e-10	Plant-pathogen interaction (ko04626)	Signal transduction mechanisms
Asa3G03040	624.333	198	-1.83483	2.52e-16	--	Function unknown
Asa1G03852	39	9.33333	-1.8348	0.0103408	--	--
Asa4G01514	156.667	47.6667	-1.8339	1.79e-08	--	Function unknown
Asa6G05574	7665	2407.67	-1.8337	1.57e-16	--	Cell wall/membrane/envelope biogenesis
Asa0G01847	57.6667	17.3333	-1.83369	2.37e-05	--	Function unknown
Asa8G00307	419	133	-1.83357	2.13e-13	Linoleic acid metabolism (ko00591);; alpha-Linolenic acid metabolism (ko00592)	Amino acid transport and metabolism
Asa1G04381	505	161.333	-1.83266	3.87e-15	Oxidative phosphorylation (ko00190)	Energy production and conversion
Asa2G03450	181.333	55.3333	-1.83238	3.7e-07	Carotenoid biosynthesis (ko00906)	Secondary metabolites biosynthesis, transport and catabolism
Asa5G04637	641.667	207.667	-1.832	5.08e-14	--	Secondary metabolites biosynthesis, transport and catabolism
Asa2G07374	1729.33	559.333	-1.83085	4.32e-17	--	Signal transduction mechanisms
Asa0G01592	85.6667	26.3333	-1.82962	2.01e-06	MAPK signaling pathway - plant (ko04016);; Plant-pathogen interaction (ko04626)	Signal transduction mechanisms
Asa5G02778	23790.3	7528	-1.82961	1.61e-21	Oxidative phosphorylation (ko00190);; Photosynthesis (ko00195)	Inorganic ion transport and metabolism
Asa6G06385	1039.67	338	-1.82919	6.04e-19	Nicotinate and nicotinamide metabolism (ko00760)	Coenzyme transport and metabolism
Asa6G06130	1568.33	504.667	-1.82865	1.86e-27	--	Secondary metabolites biosynthesis, transport and catabolism
Asa3G00966	1970	635.667	-1.82823	5.13e-35	N-Glycan biosynthesis (ko00510)	Carbohydrate transport and metabolism
Asa8G05143	782.667	250.333	-1.82666	4.33e-19	--	Transcription
Asa2G03754	1177.33	379.667	-1.82625	2.4e-24	--	--
Asa8G00560	3653.67	1167	-1.82503	3.13e-18	--	Replication, recombination and repair
Asa4G01064	8914.33	2817.67	-1.82452	1.07e-17	--	Function unknown
Asa8G03893	418.667	132.667	-1.82298	7.24e-15	--	--
Asa2G00610	194.667	62	-1.82192	7.73e-10	Glycerophospholipid metabolism (ko00564)	Lipid transport and metabolism
Asa4G06080	36.3333	10.6667	-1.82114	0.00029769	--	Function unknown
Asa4G01300	619.333	201	-1.8205	2.28e-16	--	--
Asa4G00529	4525.33	1367.67	-1.81929	1.06e-08	Flavonoid biosynthesis (ko00941)	Secondary metabolites biosynthesis, transport and catabolism
Asa8G01536	287.667	71.6667	-1.81708	0.0211857	Plant-pathogen interaction (ko04626)	Transcription
Asa8G00134	292.667	92.6667	-1.81616	3.06e-11	Plant-pathogen interaction (ko04626)	Transcription
Asa0G04817	6736	2202	-1.81111	1.28e-32	Arginine and proline metabolism (ko00330);; beta-Alanine metabolism (ko00410);; Pantothenate and CoA biosynthesis (ko00770)	Secondary metabolites biosynthesis, transport and catabolism
Asa1G02227	524.667	169.667	-1.8106	1.74e-16	--	Function unknown
Asa4G06142	187.667	59.6667	-1.8099	4.07e-10	Glutathione metabolism (ko00480)	Posttranslational modification, protein turnover, chaperones
Asa0G05569	1041.67	326.333	-1.80826	5.67e-11	Glyoxylate and dicarboxylate metabolism (ko00630);; Carbon fixation in photosynthetic organisms (ko00710);; Carbon metabolism (ko01200)	Amino acid transport and metabolism
Asa3G02257	69.6667	21.6667	-1.80823	2.44e-06	--	Transcription
Asa2G07405	1413.67	467.333	-1.80667	5.6e-25	Phenylpropanoid biosynthesis (ko00940)	--
Asa2G07236	1538	503.667	-1.80629	1.68e-16	--	Amino acid transport and metabolism
Asa6G05196	712	225.667	-1.80571	2.98e-11	--	Carbohydrate transport and metabolism
Asa0G01994	218.667	70.3333	-1.80331	7.04e-12	--	Function unknown
Asa8G05181	340	108	-1.80307	3.24e-12	--	RNA processing and modification
Asa2G02307	190	61.3333	-1.80306	1.52e-11	Plant hormone signal transduction (ko04075)	Amino acid transport and metabolism
Asa4G02252	3088.33	1016	-1.80208	1.28e-23	--	Function unknown
Asa4G01179	293	94.6667	-1.80206	3.33e-15	Tryptophan metabolism (ko00380)	Function unknown
Asa6G03376	724.333	231.667	-1.80129	2.61e-15	Purine metabolism (ko00230);; Pyrimidine metabolism (ko00240);; Starch and sucrose metabolism (ko00500);; Riboflavin metabolism (ko00740);; Nicotinate and nicotinamide metabolism (ko00760);; Pantothenate and CoA biosynthesis (ko00770)	Carbohydrate transport and metabolism
Asa5G05619	1205.33	393.667	-1.80125	3.15e-27	Carotenoid biosynthesis (ko00906)	Function unknown
Asa4G05753	282.667	91.3333	-1.79978	2.51e-15	Phenylpropanoid biosynthesis (ko00940)	Defense mechanisms
Asa6G00688	8910.33	2887.67	-1.79874	2.86e-22	Pyruvate metabolism (ko00620);; Carbon fixation in photosynthetic organisms (ko00710);; Carbon metabolism (ko01200)	Energy production and conversion
Asa6G05458	50	15.3333	-1.79854	0.000109441	--	Signal transduction mechanisms
Asa5G01561	888.333	278.667	-1.79678	2.07e-10	Linoleic acid metabolism (ko00591)	Amino acid transport and metabolism
Asa4G01510	886	291.333	-1.79651	1.14e-21	Benzoxazinoid biosynthesis (ko00402)	Secondary metabolites biosynthesis, transport and catabolism
Asa6G05267	192.667	62	-1.79626	3.38e-12	Glycolysis / Gluconeogenesis (ko00010);; Fatty acid degradation (ko00071);; Tyrosine metabolism (ko00350)	Secondary metabolites biosynthesis, transport and catabolism
Asa8G01779	734	239.333	-1.79404	5.81e-16	Plant hormone signal transduction (ko04075)	Transcription
Asa3G02194	139.333	45	-1.79342	7.98e-10	--	--
Asa2G03682	1261.33	415.667	-1.79159	2.23e-17	--	Function unknown
Asa6G01662	246.667	75	-1.7887	6.52e-06	--	Function unknown
Asa5G02359	572	187.333	-1.78828	1.97e-10	--	Transcription
Asa3G04920	1733	544.667	-1.78825	1.33e-07	--	Carbohydrate transport and metabolism
Asa6G01865	1803	590.333	-1.78557	4.85e-13	--	Inorganic ion transport and metabolism
Asa0G01500	45.6667	13.6667	-1.78409	0.000534041	--	Function unknown
Asa5G00709	1240.33	411	-1.78401	7.61e-18	MAPK signaling pathway - plant (ko04016);; Plant hormone signal transduction (ko04075);; Plant-pathogen interaction (ko04626)	Signal transduction mechanisms
Asa6G04995	1737.67	571	-1.78352	1.59e-19	--	Function unknown
Asa6G01493	74	23.3333	-1.78193	2.79e-06	--	--
Asa0G01499	28.6667	8	-1.78075	0.00519887	--	Function unknown
Asa2G00847	290	96.6667	-1.77468	2.68e-10	Brassinosteroid biosynthesis (ko00905)	--
Asa1G02599	307	99.3333	-1.77268	8.3e-11	--	Signal transduction mechanisms
Asa6G05917	1184.67	396.333	-1.77221	5.46e-27	--	Function unknown
Allium_sativum_newGene_36938	35.6667	10.6667	-1.77161	0.00184436	--	--
Asa2G02867	372.333	122.667	-1.77128	1.3e-10	--	Function unknown
Asa4G00121	57	17	-1.77027	0.000328086	--	--
Asa3G03425	2035	681.667	-1.76908	1.76e-26	--	Function unknown
Asa2G03579	958	312.333	-1.76876	2.23e-12	--	Function unknown
Asa6G05918	4009.33	1340.67	-1.76644	7.3e-29	--	Function unknown
Allium_sativum_newGene_15104	24.3333	7	-1.76632	0.00311256	--	Function unknown
Asa4G05813	180	56.3333	-1.76564	8.96e-07	--	Transcription
Asa5G05900	60.3333	19	-1.76547	5.98e-05	Starch and sucrose metabolism (ko00500)	Function unknown
Asa0G05716	28.3333	8.33333	-1.76472	0.00344499	Glyoxylate and dicarboxylate metabolism (ko00630);; Carbon metabolism (ko01200)	Energy production and conversion
Asa6G05218	666.333	223.667	-1.76401	3.42e-23	Plant-pathogen interaction (ko04626)	Signal transduction mechanisms
Asa2G04409	106.667	34.6667	-1.76368	2.22e-06	--	Posttranslational modification, protein turnover, chaperones
Asa3G04810	105.333	28.6667	-1.76188	0.00277362	--	Secondary metabolites biosynthesis, transport and catabolism
Asa3G01921	130	42.6667	-1.76162	6.8e-09	--	Function unknown
Asa5G02923	518	174.333	-1.76097	3.29e-13	--	--
Allium_sativum_newGene_17745	45.6667	14.3333	-1.76059	0.000244136	--	Replication, recombination and repair
Asa4G02681	239	79.3333	-1.75635	1.11e-09	Cyanoamino acid metabolism (ko00460)	--
Asa2G05870	856.667	291	-1.75622	3.59e-20	--	Lipid transport and metabolism
Asa6G02168	1861	630.333	-1.75621	3.03e-24	Glycolysis / Gluconeogenesis (ko00010);; Pentose phosphate pathway (ko00030);; Carbon metabolism (ko01200)	Energy production and conversion
Asa3G02093	868.667	296.667	-1.75525	7.29e-23	MAPK signaling pathway - plant (ko04016);; Plant-pathogen interaction (ko04626)	Signal transduction mechanisms
Asa4G06151	30.6667	9	-1.7545	0.00310276	Flavonoid biosynthesis (ko00941);; Circadian rhythm - plant (ko04712)	Coenzyme transport and metabolism
Asa2G03988	201.333	64.3333	-1.75426	1.44e-05	--	Signal transduction mechanisms
Asa4G01929	51.3333	16.3333	-1.75408	3.46e-05	--	--
Asa5G04300	1076.67	365.667	-1.75336	1.5e-27	Carotenoid biosynthesis (ko00906)	Function unknown
Asa2G02864	386.333	128.667	-1.75305	3.65e-12	--	Function unknown
Asa3G02147	587	188.333	-1.75302	8.84e-09	--	Posttranslational modification, protein turnover, chaperones
Asa0G00432	384	129	-1.75041	1.93e-15	--	Function unknown
Asa1G00824	466	157	-1.75027	1.07e-17	Phenylalanine, tyrosine and tryptophan biosynthesis (ko00400);; Biosynthesis of amino acids (ko01230)	Amino acid transport and metabolism
Asa2G03997	410.333	138.667	-1.74922	1.72e-15	--	Function unknown
Allium_sativum_newGene_22530	62.3333	20	-1.7488	1.79e-05	Aminoacyl-tRNA biosynthesis (ko00970)	Function unknown
Asa2G06789	223.333	73.3333	-1.74725	6.36e-06	--	Defense mechanisms
Asa4G00984	32.3333	9.66667	-1.74522	0.00350781	Pentose and glucuronate interconversions (ko00040);; Ascorbate and aldarate metabolism (ko00053);; Amino sugar and nucleotide sugar metabolism (ko00520)	Transcription
Asa4G04938	883	294.667	-1.74519	1.01e-09	Isoflavonoid biosynthesis (ko00943)	Secondary metabolites biosynthesis, transport and catabolism
Asa0G03527	80.3333	26.3333	-1.74394	4.5e-07	--	Function unknown
Asa2G05487	96	31	-1.74381	4.06e-05	--	Inorganic ion transport and metabolism
Asa2G06997	84.3333	27.6667	-1.74338	5.94e-06	Plant hormone signal transduction (ko04075)	Signal transduction mechanisms
Asa5G01166	3084	1057.33	-1.74273	3.57e-27	Porphyrin and chlorophyll metabolism (ko00860)	Coenzyme transport and metabolism
Asa6G00404	979.333	335.333	-1.74131	2.75e-15	Circadian rhythm - plant (ko04712)	Function unknown
Asa2G00692	52.6667	15.3333	-1.74086	0.00962237	--	Translation, ribosomal structure and biogenesis
Asa6G00897	1718	586.667	-1.74085	2.88e-24	--	--
Asa1G03986	755.333	260	-1.73937	4.95e-17	--	Replication, recombination and repair
Asa3G04339	153	52	-1.73789	1.6e-09	--	Signal transduction mechanisms
Asa8G05446	161.333	53.6667	-1.73449	2.32e-06	--	Signal transduction mechanisms
Asa8G01057	239	76.6667	-1.73438	1.28e-06	Fructose and mannose metabolism (ko00051)	Carbohydrate transport and metabolism
Asa5G02119	51.3333	16.3333	-1.73332	0.00127458	Cysteine and methionine metabolism (ko00270);; Sulfur metabolism (ko00920);; Carbon metabolism (ko01200);; Biosynthesis of amino acids (ko01230)	Amino acid transport and metabolism
Asa2G07119	19939.3	6948.33	-1.73151	5.13e-23	Oxidative phosphorylation (ko00190)	Inorganic ion transport and metabolism
Asa0G01925	51	16.3333	-1.73101	0.000209681	--	Replication, recombination and repair
Asa3G03574	274.667	93.3333	-1.72914	1.83e-12	--	Function unknown
Allium_sativum_newGene_5336	376.333	129.333	-1.72884	1.01e-09	--	Secondary metabolites biosynthesis, transport and catabolism
Asa2G00885	51	16.3333	-1.72873	0.000224816	MAPK signaling pathway - plant (ko04016);; Plant hormone signal transduction (ko04075);; Plant-pathogen interaction (ko04626)	Signal transduction mechanisms
Asa6G02289	653	214.667	-1.72856	3.99e-08	Amino sugar and nucleotide sugar metabolism (ko00520)	--
Asa8G01762	5069.33	1772.33	-1.72504	4.5e-21	Porphyrin and chlorophyll metabolism (ko00860)	Carbohydrate transport and metabolism
Asa4G05752	83.6667	27.6667	-1.72132	1.12e-05	Phenylpropanoid biosynthesis (ko00940)	Defense mechanisms
Asa2G06479	248	85.3333	-1.71949	5.28e-12	--	--
Asa2G05284	379.333	131.667	-1.71929	3.06e-11	--	Function unknown
Asa1G04533	2376	831	-1.71914	2.34e-25	--	Function unknown
Asa1G00983	269.333	92.6667	-1.71574	9.92e-08	--	Function unknown
Asa0G03715	885.333	306.333	-1.71411	4.01e-15	Pentose and glucuronate interconversions (ko00040)	Carbohydrate transport and metabolism
Asa3G01015	55.3333	18	-1.71362	0.000178794	--	--
Allium_sativum_newGene_10908	469.667	163.667	-1.71333	5.97e-20	--	Function unknown
Asa4G01366	207	71	-1.71313	2.07e-09	Riboflavin metabolism (ko00740)	Coenzyme transport and metabolism
Asa8G05074	727.333	247.333	-1.71293	8.41e-13	--	Function unknown
Asa6G02290	570.667	186.667	-1.71281	5.52e-07	Amino sugar and nucleotide sugar metabolism (ko00520)	--
Asa6G06343	145.333	48	-1.71277	0.000169109	Starch and sucrose metabolism (ko00500)	Carbohydrate transport and metabolism
Asa1G00525	458	158.333	-1.71177	8.46e-13	--	Secondary metabolites biosynthesis, transport and catabolism
Asa8G05488	188.333	64.3333	-1.71118	1.8e-07	--	Defense mechanisms
Asa3G04265	4525	1505	-1.70942	2.05e-09	Glutathione metabolism (ko00480)	Posttranslational modification, protein turnover, chaperones
Asa2G07392	308.667	105.333	-1.70645	1.16e-10	Phenylpropanoid biosynthesis (ko00940)	Carbohydrate transport and metabolism
Asa3G02494	478	167.333	-1.70539	6.78e-19	--	Function unknown
Asa2G07117	255.333	89.6667	-1.69964	3.74e-11	--	Function unknown
Asa6G02408	868	308.333	-1.69941	1.2e-12	Alanine, aspartate and glutamate metabolism (ko00250);; Nicotinate and nicotinamide metabolism (ko00760)	Energy production and conversion
Asa6G04743	581.667	206.333	-1.69777	1.07e-15	Plant-pathogen interaction (ko04626)	Function unknown
Asa8G03251	116.667	40.3333	-1.69711	3.2e-08	Zeatin biosynthesis (ko00908)	Translation, ribosomal structure and biogenesis
Asa4G02485	609.667	215.667	-1.69596	2.42e-16	--	Function unknown
Asa6G04154	192.333	66.3333	-1.6956	6.86e-08	--	Transcription
Asa4G03239	648.667	230.333	-1.69514	7.58e-16	--	Signal transduction mechanisms
Asa3G00643	1194.67	422	-1.69324	5.5e-14	Plant hormone signal transduction (ko04075)	Defense mechanisms
Asa4G00740	28	8	-1.69283	0.0272073	--	Amino acid transport and metabolism
Asa5G04480	266.333	90.6667	-1.69188	2.22e-09	--	Function unknown
Asa6G01046	2027.33	699	-1.68929	3.01e-09	--	Carbohydrate transport and metabolism
Asa0G03351	214	74.6667	-1.68763	8.81e-12	--	Transcription
Asa8G03376	1524.33	548	-1.68426	1.38e-11	MAPK signaling pathway - plant (ko04016);; Phosphatidylinositol signaling system (ko04070);; Plant-pathogen interaction (ko04626)	Signal transduction mechanisms
Asa4G01819	62	20.3333	-1.68341	0.000811637	Endocytosis (ko04144)	Function unknown
Asa6G00896	753	269.333	-1.68155	1.77e-21	--	--
Asa8G03205	562.333	193.333	-1.68136	2.9e-10	--	--
Asa6G04786	1516.67	546.667	-1.68101	2.32e-12	--	Function unknown
Asa4G04707	68.6667	22.3333	-1.68029	0.00377358	--	--
Asa4G01279	438	149.333	-1.67913	9.21e-05	--	--
Asa1G03817	137.333	46.6667	-1.67907	2.82e-06	--	Inorganic ion transport and metabolism
Asa1G04541	2749.67	986.667	-1.67711	2.59e-28	--	Chromatin structure and dynamics
Asa4G02974	34.3333	10.6667	-1.6767	0.00323279	--	--
Asa6G04779	1421.67	513	-1.67589	1.35e-07	--	Function unknown
Asa3G01062	12719.7	4475.67	-1.67581	2.18e-17	Pentose phosphate pathway (ko00030);; Carbon fixation in photosynthetic organisms (ko00710);; Carbon metabolism (ko01200);; Biosynthesis of amino acids (ko01230)	Carbohydrate transport and metabolism
Asa6G03298	2395.33	821.667	-1.67383	9.69e-09	Starch and sucrose metabolism (ko00500)	Carbohydrate transport and metabolism
Asa4G02821	2594	940	-1.67258	2.55e-19	Plant-pathogen interaction (ko04626)	Signal transduction mechanisms
Asa5G01424	1104	390	-1.6712	1.91e-15	--	Secondary metabolites biosynthesis, transport and catabolism
Asa0G02814	139	45	-1.66861	0.00022903	Plant-pathogen interaction (ko04626)	Signal transduction mechanisms
Asa2G03928	239.333	83.3333	-1.66847	1.03e-07	--	Function unknown
Asa0G04241	16909.7	6064.33	-1.66846	1.72e-21	Photosynthesis (ko00195)	Energy production and conversion
Asa2G05382	550.667	198	-1.66739	7.15e-15	--	Transcription
Asa4G02246	74.3333	25.6667	-1.66718	0.000175306	--	Intracellular trafficking, secretion, and vesicular transport
Allium_sativum_newGene_5329	451.667	163.333	-1.66691	3.32e-11	--	Secondary metabolites biosynthesis, transport and catabolism
Asa2G00813	377.333	136.333	-1.66689	2.37e-10	--	Function unknown
Asa4G01391	693.667	249.667	-1.66662	5.95e-17	--	Lipid transport and metabolism
Asa5G00513	18217.7	6544.67	-1.66629	1.23e-16	Photosynthesis (ko00195)	Function unknown
Asa4G04553	635.333	225	-1.6655	4.62e-11	Fatty acid elongation (ko00062);; Biosynthesis of unsaturated fatty acids (ko01040);; Fatty acid metabolism (ko01212)	Secondary metabolites biosynthesis, transport and catabolism
Asa8G03256	29	8.66667	-1.66483	0.0219096	--	Function unknown
Asa8G05839	164	58.3333	-1.66482	1.58e-06	--	Function unknown
Asa5G02366	392.667	141	-1.66465	4.69e-16	--	Transcription
Asa8G04240	102.333	32.6667	-1.66411	0.000559668	Spliceosome (ko03040)	--
Asa5G02850	37.3333	11.3333	-1.66339	0.0113901	--	--
Asa2G03029	56.6667	19.3333	-1.66279	4.35e-05	Benzoxazinoid biosynthesis (ko00402)	Secondary metabolites biosynthesis, transport and catabolism
Asa2G01306	47.3333	15.6667	-1.6623	0.0039075	Glycerophospholipid metabolism (ko00564)	Function unknown
Asa4G02415	81	28	-1.66206	2.14e-05	--	Signal transduction mechanisms
Asa4G02622	45.3333	14.3333	-1.66175	0.0018074	Aminoacyl-tRNA biosynthesis (ko00970)	Posttranslational modification, protein turnover, chaperones
Asa8G01978	66.6667	23	-1.6615	2.1e-05	--	Function unknown
Asa0G01894	614	220.667	-1.65977	1.43e-11	--	Function unknown
Asa4G03757	93	32	-1.65898	0.000159198	--	--
Asa8G00096	6363.67	2297.33	-1.65884	9.82e-22	Photosynthesis (ko00195)	Energy production and conversion
Asa5G01814	452.667	163.333	-1.65765	2.01e-15	--	Function unknown
Asa5G00990	147.667	51	-1.65739	6.4e-06	MAPK signaling pathway - plant (ko04016);; Plant hormone signal transduction (ko04075);; Plant-pathogen interaction (ko04626)	Signal transduction mechanisms
Asa4G02968	82	27	-1.6573	0.000504507	MAPK signaling pathway - plant (ko04016);; Plant-pathogen interaction (ko04626)	Transcription
Allium_sativum_newGene_44830	65.6667	22.3333	-1.65689	0.000165395	--	Posttranslational modification, protein turnover, chaperones
Asa5G01327	138	48.3333	-1.65559	0.00085389	--	Signal transduction mechanisms
Asa8G00789	696.333	245.333	-1.65524	2.76e-11	--	Function unknown
Asa4G01862	2378.67	874	-1.6544	1.68e-10	--	Posttranslational modification, protein turnover, chaperones
Asa3G01897	61.3333	21.3333	-1.65391	8.96e-05	RNA transport (ko03013)	Function unknown
Asa5G01293	5265.67	1907.67	-1.65359	8.38e-22	--	Function unknown
Asa2G04354	587	211.333	-1.65117	1.55e-14	--	Posttranslational modification, protein turnover, chaperones
Asa2G06227	118.333	42	-1.65084	9.74e-07	--	Signal transduction mechanisms
Asa5G00024	448.667	158	-1.65004	1.76e-08	Linoleic acid metabolism (ko00591);; alpha-Linolenic acid metabolism (ko00592)	Amino acid transport and metabolism
Asa3G04891	865.333	236	-1.64962	0.0435196	RNA polymerase (ko03020)	Translation, ribosomal structure and biogenesis
Allium_sativum_newGene_11598	48	15	-1.64908	0.00490497	--	--
Asa8G02422	1539.67	564.333	-1.64887	2.5e-12	--	--
Asa2G07393	253.667	89	-1.64863	1.32e-07	Phenylpropanoid biosynthesis (ko00940)	--
Asa5G00820	562	201.667	-1.64458	1.61e-10	Photosynthesis (ko00195)	Function unknown
Asa2G00085	42	13.6667	-1.64382	0.00938871	Circadian rhythm - plant (ko04712)	Signal transduction mechanisms
Asa5G02533	110	39	-1.64208	3.59e-06	--	--
Asa5G02302	113.333	40.3333	-1.64194	5.12e-07	RNA transport (ko03013)	Translation, ribosomal structure and biogenesis
Asa3G03594	2979	1064	-1.641	1.92e-12	One carbon pool by folate (ko00670);; Carbon metabolism (ko01200)	Amino acid transport and metabolism
Asa5G03019	1680	623	-1.63929	2.51e-17	--	Energy production and conversion
Asa3G01010	325.667	116.667	-1.63871	6.82e-11	--	Function unknown
Asa8G05408	246.667	88.6667	-1.63818	8.63e-11	--	Transcription
Asa0G01464	17638	6254.33	-1.63788	4.09e-10	Glyoxylate and dicarboxylate metabolism (ko00630);; Carbon fixation in photosynthetic organisms (ko00710);; Carbon metabolism (ko01200)	Amino acid transport and metabolism
Asa8G02498	32	10	-1.6377	0.00674809	--	Function unknown
Asa1G02674	305.667	112.333	-1.63686	7.49e-09	--	Secondary metabolites biosynthesis, transport and catabolism
Allium_sativum_newGene_20734	157.333	56	-1.63514	1.4e-05	--	Function unknown
Asa4G01268	515.333	189	-1.63288	3.08e-09	--	Function unknown
Asa6G03694	945.667	350.333	-1.63066	2.75e-26	--	Carbohydrate transport and metabolism
Asa5G05669	1176	432.667	-1.62833	3.19e-06	Glycolysis / Gluconeogenesis (ko00010);; Pentose and glucuronate interconversions (ko00040);; Glycerolipid metabolism (ko00561)	Function unknown
Asa1G03974	222.333	78	-1.62811	2.13e-06	--	Function unknown
Asa2G06635	585.333	217.333	-1.62756	3.66e-20	--	Energy production and conversion
Asa0G03714	2736.33	1001.33	-1.62705	3.29e-14	Pentose and glucuronate interconversions (ko00040)	Carbohydrate transport and metabolism
Asa4G05587	6560.33	2399.67	-1.62493	2.07e-16	--	RNA processing and modification
Asa5G04159	837.333	311.333	-1.62417	1.36e-19	--	Carbohydrate transport and metabolism
Asa2G01697	1109.33	412.333	-1.62262	1.42e-15	Zeatin biosynthesis (ko00908)	--
Asa2G04009	72.3333	25.3333	-1.62197	3.22e-05	--	Signal transduction mechanisms
Asa1G04634	589	204.667	-1.62116	2.12e-06	Ribosome (ko03010)	Function unknown
Asa3G04340	106.667	38.6667	-1.62052	4.37e-07	--	Signal transduction mechanisms
Asa6G03609	190.333	67.6667	-1.6196	2.92e-07	--	Function unknown
Asa0G04218	33.3333	11.3333	-1.61928	0.00318187	--	Function unknown
Asa1G03234	113.667	37	-1.61682	0.00133124	--	Secondary metabolites biosynthesis, transport and catabolism
Asa4G05446	241.333	74.3333	-1.61479	0.0327674	Glycerophospholipid metabolism (ko00564)	Energy production and conversion
Asa6G02950	435.333	161.333	-1.61461	7.41e-12	--	Function unknown
Allium_sativum_newGene_31725	1146	434	-1.61451	1.4e-12	RNA degradation (ko03018)	Amino acid transport and metabolism
Asa2G06721	3134.33	1175	-1.61423	1.57e-29	--	Energy production and conversion
Asa6G02904	2575	975	-1.61335	8.9e-20	--	Secondary metabolites biosynthesis, transport and catabolism
Asa4G02193	28	8.66667	-1.61331	0.033364	Plant hormone signal transduction (ko04075)	Signal transduction mechanisms
Asa3G01121	768.667	282.667	-1.61209	3.36e-14	Cyanoamino acid metabolism (ko00460);; Starch and sucrose metabolism (ko00500);; Phenylpropanoid biosynthesis (ko00940)	Carbohydrate transport and metabolism
Asa1G01183	198.667	73	-1.61175	0.000236271	--	Secondary metabolites biosynthesis, transport and catabolism
Asa5G05778	79	28	-1.61123	0.000203789	--	Amino acid transport and metabolism
Asa2G00260	86.6667	31	-1.60988	0.000142837	Plant hormone signal transduction (ko04075)	Function unknown
Asa2G07526	486.667	178.667	-1.60851	1.98e-11	--	Function unknown
Asa3G04136	115.667	41.3333	-1.605	7.22e-05	--	Function unknown
Allium_sativum_newGene_10349	37.6667	12.3333	-1.60456	0.00777597	Plant hormone signal transduction (ko04075)	Function unknown
Asa2G04266	1257.33	477	-1.60182	4.5e-21	Protein export (ko03060)	Intracellular trafficking, secretion, and vesicular transport
Asa6G02209	543	202.667	-1.60069	1.36e-15	Purine metabolism (ko00230)	Signal transduction mechanisms
Asa4G00691	100.667	36.3333	-1.60064	0.00146475	--	Function unknown
Asa6G04506	1083.33	388.667	-1.5997	8.55e-07	--	Energy production and conversion
Asa8G01478	376.667	141	-1.59966	5.48e-15	--	Amino acid transport and metabolism
Asa1G03797	353.667	130	-1.59865	1.86e-06	--	Inorganic ion transport and metabolism
Allium_sativum_newGene_43121	156.333	57	-1.5981	9.55e-05	Phenylpropanoid biosynthesis (ko00940)	Secondary metabolites biosynthesis, transport and catabolism
Asa1G03270	38	13.3333	-1.59694	0.00331411	Plant-pathogen interaction (ko04626)	Transcription
Asa3G04470	1370	509.333	-1.59653	4.6e-14	--	Carbohydrate transport and metabolism
Asa5G05547	154	56.6667	-1.59485	3.03e-08	--	Replication, recombination and repair
Asa5G02355	147.333	54.3333	-1.59339	4.71e-06	--	Transcription
Asa2G04414	31.6667	10.6667	-1.5929	0.00563802	MAPK signaling pathway - plant (ko04016);; Plant-pathogen interaction (ko04626)	Signal transduction mechanisms
Asa2G02975	2111	805.667	-1.59237	5.53e-29	--	Intracellular trafficking, secretion, and vesicular transport
Asa5G02813	38.3333	13.3333	-1.59178	0.0063874	Phenylpropanoid biosynthesis (ko00940)	Secondary metabolites biosynthesis, transport and catabolism
Asa4G05109	263.333	100.333	-1.5915	8.86e-09	--	Function unknown
Asa2G04268	821	315	-1.59106	6.13e-19	--	Posttranslational modification, protein turnover, chaperones
Asa4G02195	194	72.6667	-1.59033	5.87e-09	Plant hormone signal transduction (ko04075)	Signal transduction mechanisms
Asa6G02542	40.6667	14.3333	-1.58997	0.00324094	--	Function unknown
Asa8G05199	13067	4912.67	-1.58918	2.59e-16	Oxidative phosphorylation (ko00190);; Photosynthesis (ko00195)	Energy production and conversion
Asa8G01055	34	11.3333	-1.58807	0.00553045	--	Function unknown
Asa1G00836	105	38.6667	-1.5877	2.76e-06	Isoflavonoid biosynthesis (ko00943)	Secondary metabolites biosynthesis, transport and catabolism
Asa1G00125	337.667	128.333	-1.58764	2.49e-09	--	Function unknown
Asa8G02128	45	14	-1.5867	0.0442563	--	Function unknown
Asa8G01778	642.333	245.667	-1.58661	1.67e-11	Plant hormone signal transduction (ko04075)	Transcription
Asa8G00382	54.6667	18.6667	-1.58648	0.00211098	MAPK signaling pathway - plant (ko04016);; Phosphatidylinositol signaling system (ko04070);; Plant-pathogen interaction (ko04626)	Amino acid transport and metabolism
Asa6G02326	15689.3	5891.67	-1.58496	2.68e-12	Arginine biosynthesis (ko00220);; Alanine, aspartate and glutamate metabolism (ko00250);; Glyoxylate and dicarboxylate metabolism (ko00630);; Nitrogen metabolism (ko00910);; Biosynthesis of amino acids (ko01230)	Amino acid transport and metabolism
Asa8G02035	195	73.6667	-1.58495	1.89e-09	--	Function unknown
Asa1G01678	32.3333	11	-1.58456	0.00587538	--	--
Allium_sativum_newGene_8537	2367.33	879	-1.58401	1.11e-11	Phenylpropanoid biosynthesis (ko00940)	Secondary metabolites biosynthesis, transport and catabolism
Asa1G00542	397.333	151	-1.58288	3.58e-12	--	Posttranslational modification, protein turnover, chaperones
Asa3G00184	1592.33	615.667	-1.58226	2.4e-08	--	Intracellular trafficking, secretion, and vesicular transport
Asa2G03927	215.667	82.3333	-1.58133	1.49e-08	--	Function unknown
Asa8G01068	593	209.333	-1.5812	2.47e-05	Fructose and mannose metabolism (ko00051)	Carbohydrate transport and metabolism
Asa3G01082	393.667	151.667	-1.58116	1.1e-11	--	Inorganic ion transport and metabolism
Asa2G06332	328	121.333	-1.58034	4.96e-06	--	Function unknown
Asa3G03375	5462.33	2125	-1.57948	3.79e-20	Porphyrin and chlorophyll metabolism (ko00860)	Inorganic ion transport and metabolism
Asa2G01541	1974.67	751.667	-1.57712	7.55e-19	Carbon fixation in photosynthetic organisms (ko00710);; Carbon metabolism (ko01200)	Carbohydrate transport and metabolism
Asa6G00294	1270	492.667	-1.57668	1.36e-17	--	Transcription
Asa0G03713	1907.33	722	-1.57603	5.64e-14	Pentose and glucuronate interconversions (ko00040)	Carbohydrate transport and metabolism
Asa2G03580	40.3333	14.3333	-1.57559	0.00104261	--	Function unknown
Asa3G01454	261.333	98.6667	-1.57419	0.000111821	--	Transcription
Asa5G00368	1605	597.333	-1.57253	1.27e-08	Plant-pathogen interaction (ko04626)	Function unknown
Asa4G04480	6801.33	2607.33	-1.57206	2.03e-10	Isoflavonoid biosynthesis (ko00943)	Secondary metabolites biosynthesis, transport and catabolism
Allium_sativum_newGene_37797	35	12.3333	-1.57196	0.00228955	--	Energy production and conversion
Asa4G04164	271	102.333	-1.57074	5.21e-05	--	Function unknown
Asa8G03777	33.3333	11.3333	-1.57036	0.00460275	Betalain biosynthesis (ko00965)	Transcription
Asa8G05197	1581.33	602	-1.56936	1.16e-13	Oxidative phosphorylation (ko00190);; Photosynthesis (ko00195)	Energy production and conversion
Asa6G05506	71.3333	26	-1.56929	5.85e-05	--	Transcription
Allium_sativum_newGene_251	36	11.6667	-1.56828	0.016649	--	--
Asa3G00817	847.667	326.667	-1.56794	2.11e-12	Glycolysis / Gluconeogenesis (ko00010);; Pentose phosphate pathway (ko00030);; Fructose and mannose metabolism (ko00051);; Galactose metabolism (ko00052);; Carbon metabolism (ko01200);; Biosynthesis of amino acids (ko01230);; RNA degradation (ko03018)	Carbohydrate transport and metabolism
Asa4G04925	8776	3359.33	-1.56791	6.91e-11	Isoflavonoid biosynthesis (ko00943)	Secondary metabolites biosynthesis, transport and catabolism
Allium_sativum_newGene_20104	130.333	48.3333	-1.56764	3.28e-06	--	Signal transduction mechanisms
Asa6G00910	418.667	161	-1.56741	7.09e-12	Plant hormone signal transduction (ko04075)	Function unknown
Asa4G01877	7736.33	2945	-1.56715	9.45e-15	Pentose phosphate pathway (ko00030);; Pentose and glucuronate interconversions (ko00040);; Carbon fixation in photosynthetic organisms (ko00710);; Carbon metabolism (ko01200);; Biosynthesis of amino acids (ko01230)	Carbohydrate transport and metabolism
Asa1G01446	338.333	122.333	-1.56653	1.26e-05	--	Signal transduction mechanisms
Asa2G06674	2933.67	1134.33	-1.56622	1.27e-20	Circadian rhythm - plant (ko04712)	Transcription
Asa1G03464	908.667	345	-1.56621	5.39e-11	Glycolysis / Gluconeogenesis (ko00010);; Purine metabolism (ko00230);; Pyruvate metabolism (ko00620);; Carbon metabolism (ko01200);; Biosynthesis of amino acids (ko01230)	Carbohydrate transport and metabolism
Asa2G01959	284.333	107.333	-1.56395	2.14e-08	--	Posttranslational modification, protein turnover, chaperones
Asa6G04895	5092.33	1961	-1.56362	7.47e-21	Alanine, aspartate and glutamate metabolism (ko00250);; beta-Alanine metabolism (ko00410);; Taurine and hypotaurine metabolism (ko00430);; Butanoate metabolism (ko00650)	Amino acid transport and metabolism
Asa2G06069	543	212	-1.56335	6.09e-10	--	Function unknown
Asa5G01464	53	19.3333	-1.5625	0.000998649	--	Function unknown
Asa0G00628	1675.67	652.667	-1.56227	1.27e-09	Plant-pathogen interaction (ko04626)	Transcription
Asa2G01469	423.333	163.667	-1.56186	4.62e-13	Plant hormone signal transduction (ko04075)	Transcription
Asa3G02457	368.667	143	-1.56091	2.99e-12	--	Chromatin structure and dynamics
Asa6G06007	172.333	66.6667	-1.56007	3.97e-08	--	--
Asa8G01511	747.667	287.333	-1.55961	1.18e-15	Other glycan degradation (ko00511)	Carbohydrate transport and metabolism
Asa2G03358	1903	741	-1.55942	5.94e-17	--	Function unknown
Asa2G03974	55	19.6667	-1.55904	0.00325543	--	Signal transduction mechanisms
Asa5G02440	779	296.333	-1.55767	1.66e-12	--	Function unknown
Asa6G06496	1229	475.667	-1.55685	2.12e-16	--	Posttranslational modification, protein turnover, chaperones
Asa6G05513	38.6667	14	-1.5554	0.00313695	Valine, leucine and isoleucine degradation (ko00280)	Signal transduction mechanisms
Asa4G01791	34	11.6667	-1.55534	0.00555726	Phenylpropanoid biosynthesis (ko00940)	Secondary metabolites biosynthesis, transport and catabolism
Asa8G02851	703.667	274.333	-1.55527	7.03e-08	--	Defense mechanisms
Asa3G02593	1261.67	487.333	-1.55526	1.33e-17	Plant hormone signal transduction (ko04075)	--
Asa3G02119	153	57.3333	-1.55491	3.43e-06	--	Signal transduction mechanisms
Asa3G02582	52	17	-1.55426	0.0222149	Flavonoid biosynthesis (ko00941)	Defense mechanisms
Asa6G01110	4150.67	1643.67	-1.55285	2.25e-21	--	Transcription
Asa0G04322	794	305	-1.55218	4.26e-11	--	Chromatin structure and dynamics
Asa5G00366	302	114	-1.55069	1.22e-07	Plant-pathogen interaction (ko04626)	Function unknown
Asa8G03611	407	154.667	-1.55046	1.44e-07	--	Function unknown
Asa5G02266	68.3333	24	-1.55025	0.00706693	--	Carbohydrate transport and metabolism
Asa0G02426	121.667	45.6667	-1.54999	0.00212161	--	Function unknown
Asa6G00392	55.3333	20.3333	-1.54859	0.000878012	--	Signal transduction mechanisms
Asa8G03613	888.667	343.333	-1.54811	2.75e-08	--	Function unknown
Asa5G02742	50.6667	18.3333	-1.54605	0.000822543	--	Function unknown
Asa4G01935	61.3333	23	-1.54572	0.000145018	--	Function unknown
Asa1G00409	525	202	-1.54565	4.34e-10	--	Function unknown
Asa1G02577	2883	1131	-1.54532	1.49e-15	--	--
Asa5G00958	664.667	261.333	-1.54401	1.19e-12	Inositol phosphate metabolism (ko00562)	Signal transduction mechanisms
Asa4G01362	70.3333	25.6667	-1.54224	0.000292585	Ubiquitin mediated proteolysis (ko04120)	Function unknown
Asa2G05369	2440.33	965.667	-1.54182	9.75e-26	--	Function unknown
Asa1G00725	300	109.667	-1.54022	4.45e-05	--	Function unknown
Asa8G00043	31.3333	10.3333	-1.5398	0.0191407	Plant-pathogen interaction (ko04626)	Signal transduction mechanisms
Asa3G01282	222	86.3333	-1.53746	0.000344532	--	Function unknown
Asa1G00825	678.667	267.667	-1.53627	3.02e-19	Phenylalanine, tyrosine and tryptophan biosynthesis (ko00400);; Biosynthesis of amino acids (ko01230)	Amino acid transport and metabolism
Allium_sativum_newGene_13392	160.667	61.3333	-1.53514	5.95e-07	--	Inorganic ion transport and metabolism
Asa2G04703	105	40.3333	-1.5341	0.000498508	Ubiquitin mediated proteolysis (ko04120);; Protein processing in endoplasmic reticulum (ko04141)	Coenzyme transport and metabolism
Asa6G05122	377.333	148	-1.53325	5.87e-09	--	Function unknown
Asa0G02385	133	50.3333	-1.53305	1.51e-05	--	--
Asa4G06201	2536.67	1004	-1.53209	3.95e-19	ABC transporters (ko02010)	Secondary metabolites biosynthesis, transport and catabolism
Asa8G04989	1022.67	404.333	-1.53172	1.47e-06	--	Function unknown
Asa4G02477	2477.33	992.667	-1.53157	9.14e-25	--	--
Asa5G01717	86.6667	33	-1.53057	0.000422708	--	Inorganic ion transport and metabolism
Asa1G00338	1217	476.667	-1.53008	2.94e-09	Carotenoid biosynthesis (ko00906)	Secondary metabolites biosynthesis, transport and catabolism
Asa3G04355	154.333	56.3333	-1.53004	0.000465014	Cyanoamino acid metabolism (ko00460);; Starch and sucrose metabolism (ko00500);; Phenylpropanoid biosynthesis (ko00940)	Function unknown
Asa6G01549	872	344.667	-1.52737	3.46e-18	--	Function unknown
Asa2G07239	1169.67	465	-1.52639	1.35e-08	--	Amino acid transport and metabolism
Asa1G00917	73.3333	27	-1.52573	0.00206821	--	Function unknown
Asa6G01322	1423	572.667	-1.52556	6.35e-21	Phosphonate and phosphinate metabolism (ko00440);; Glycerophospholipid metabolism (ko00564)	Lipid transport and metabolism
Asa2G05606	482.333	193.333	-1.52406	1.21e-09	MAPK signaling pathway - plant (ko04016);; Plant-pathogen interaction (ko04626)	Transcription
Asa6G03782	2316.33	912	-1.52363	3.18e-15	--	Function unknown
Asa8G02328	1206.67	463.333	-1.5231	1.14e-08	Phenylalanine, tyrosine and tryptophan biosynthesis (ko00400);; Biosynthesis of amino acids (ko01230)	Amino acid transport and metabolism
Asa2G07238	1711	685.667	-1.52241	1.36e-09	--	Amino acid transport and metabolism
Asa5G04356	2387.33	953	-1.52112	1.61e-06	Ribosome biogenesis in eukaryotes (ko03008)	Function unknown
Asa6G04545	2168	866.667	-1.5211	1.15e-11	alpha-Linolenic acid metabolism (ko00592)	Lipid transport and metabolism
Asa6G06560	25.6667	8.66667	-1.52091	0.0205002	--	Function unknown
Asa8G04712	472	188.333	-1.52004	6.13e-14	--	--
Asa4G06359	583.333	235	-1.51961	9.9e-11	Protein processing in endoplasmic reticulum (ko04141)	Posttranslational modification, protein turnover, chaperones
Asa0G00384	535	208.333	-1.51923	7.83e-10	Pentose and glucuronate interconversions (ko00040)	Carbohydrate transport and metabolism
Asa5G02743	36.3333	13	-1.51738	0.0042001	--	Function unknown
Asa5G02963	2022	815.667	-1.51645	9.24e-25	--	--
Asa8G00287	529.333	209.667	-1.51546	4.26e-06	Plant hormone signal transduction (ko04075)	Signal transduction mechanisms
Asa5G05702	1627.33	661.333	-1.51526	6.44e-13	--	Inorganic ion transport and metabolism
Allium_sativum_newGene_40968	752.333	297	-1.51339	8.99e-07	--	Replication, recombination and repair
Asa1G04739	78	29.3333	-1.5132	0.000131966	--	Function unknown
Asa5G02995	2048.67	812	-1.51215	7.23e-14	--	--
Asa8G01512	368.333	144.667	-1.51177	1e-08	Other glycan degradation (ko00511)	Carbohydrate transport and metabolism
Asa2G04603	252.667	101.333	-1.51124	2.6e-06	--	--
Asa6G00428	69.6667	26.3333	-1.51088	0.000839941	--	Function unknown
Asa5G05605	644.333	256.333	-1.51026	1.74e-11	Cutin, suberine and wax biosynthesis (ko00073)	Function unknown
Asa2G06570	45.3333	15.6667	-1.50974	0.0167422	Plant-pathogen interaction (ko04626)	Secondary metabolites biosynthesis, transport and catabolism
Asa2G01793	93.3333	36.6667	-1.50792	0.000181197	--	--
Asa6G06132	1454.67	591	-1.50588	1.19e-19	--	Secondary metabolites biosynthesis, transport and catabolism
Asa5G00795	559.333	225	-1.50501	9.02e-05	--	Amino acid transport and metabolism
Asa5G05504	58.3333	20.6667	-1.50453	0.00837664	--	Posttranslational modification, protein turnover, chaperones
Asa6G01451	45	15.6667	-1.50395	0.0148461	MAPK signaling pathway - plant (ko04016);; Plant hormone signal transduction (ko04075)	Transcription
Asa1G00857	1047.67	420	-1.50267	8.38e-11	--	Signal transduction mechanisms
Asa3G02543	696.333	280	-1.50168	5.62e-07	--	Function unknown
Asa4G03707	1795.33	729.667	-1.5012	2.32e-26	Ubiquitin mediated proteolysis (ko04120);; Circadian rhythm - plant (ko04712)	Signal transduction mechanisms
Asa2G03892	947.333	386	-1.50097	3.1e-18	--	Function unknown
Asa3G02373	1421.33	574.667	-1.49975	9.06e-19	Ascorbate and aldarate metabolism (ko00053)	Secondary metabolites biosynthesis, transport and catabolism
Allium_sativum_newGene_23982	56	20	-1.49936	0.00882881	Ribosome (ko03010)	Translation, ribosomal structure and biogenesis
Asa6G02164	528.333	214	-1.4991	1.48e-16	Other glycan degradation (ko00511)	Function unknown
Asa5G04464	100602	40701	-1.49843	2.96e-15	Glycolysis / Gluconeogenesis (ko00010);; Pentose phosphate pathway (ko00030);; Fructose and mannose metabolism (ko00051);; Carbon fixation in photosynthetic organisms (ko00710);; Carbon metabolism (ko01200);; Biosynthesis of amino acids (ko01230)	Carbohydrate transport and metabolism
Asa2G01551	339.667	134	-1.49786	1.9e-06	--	Function unknown
Asa5G02353	1421.33	582.667	-1.49781	4.9e-07	--	Transcription
Asa2G01895	902	358.333	-1.4977	6.37e-11	--	Function unknown
Asa2G02569	113	43.3333	-1.49629	6.22e-05	--	--
Asa4G06300	309.667	126	-1.4955	1.82e-07	--	Posttranslational modification, protein turnover, chaperones
Asa0G02845	249.667	97.3333	-1.4953	4.03e-06	--	Posttranslational modification, protein turnover, chaperones
Asa0G05049	1079.67	429	-1.49442	2.54e-10	Amino sugar and nucleotide sugar metabolism (ko00520)	--
Asa5G01562	545.333	213.333	-1.49402	4.91e-07	Linoleic acid metabolism (ko00591)	Amino acid transport and metabolism
Allium_sativum_newGene_26119	194	78.3333	-1.49362	0.000132272	Other glycan degradation (ko00511)	Function unknown
Asa3G04802	31.6667	10.6667	-1.49321	0.0240828	--	--
Asa2G02383	770.667	318	-1.49283	1.16e-10	--	Function unknown
Asa0G05014	36.6667	13.3333	-1.49243	0.00828185	--	Posttranslational modification, protein turnover, chaperones
Allium_sativum_newGene_16786	149	59	-1.49215	5.93e-06	Protein processing in endoplasmic reticulum (ko04141)	Function unknown
Asa2G04130	431	175.667	-1.49027	2.91e-11	MAPK signaling pathway - plant (ko04016);; Plant hormone signal transduction (ko04075);; Plant-pathogen interaction (ko04626)	Signal transduction mechanisms
Asa2G00876	205	82	-1.48988	2.62e-07	MAPK signaling pathway - plant (ko04016);; Plant hormone signal transduction (ko04075);; Plant-pathogen interaction (ko04626)	Signal transduction mechanisms
Asa3G02816	2307.67	915.333	-1.48965	2.67e-09	--	--
Asa2G02677	291.333	119.333	-1.48747	3.59e-10	Inositol phosphate metabolism (ko00562);; Phosphatidylinositol signaling system (ko04070);; Phagosome (ko04145)	Signal transduction mechanisms
Asa3G04441	522.333	215.667	-1.48572	4.24e-10	--	Signal transduction mechanisms
Asa2G06046	56.3333	21.6667	-1.48526	0.0048375	Spliceosome (ko03040);; Protein processing in endoplasmic reticulum (ko04141);; Endocytosis (ko04144)	Function unknown
Asa5G01850	1570	637	-1.48519	7.95e-15	Phenylpropanoid biosynthesis (ko00940)	Energy production and conversion
Asa5G00573	72184.3	27441.3	-1.48464	3.03e-05	Thiamine metabolism (ko00730)	Coenzyme transport and metabolism
Asa8G04279	56460.7	22665.3	-1.48442	1.65e-11	Carbon fixation in photosynthetic organisms (ko00710);; Carbon metabolism (ko01200)	Carbohydrate transport and metabolism
Asa0G05439	3183	1315	-1.4843	6.64e-11	Cutin, suberine and wax biosynthesis (ko00073)	Secondary metabolites biosynthesis, transport and catabolism
Allium_sativum_newGene_38595	188.667	76.3333	-1.48362	8.74e-05	--	Posttranslational modification, protein turnover, chaperones
Asa0G05412	1273	511	-1.48336	2.86e-09	alpha-Linolenic acid metabolism (ko00592)	Lipid transport and metabolism
Asa4G02013	1536	617.333	-1.48325	1.54e-09	Glycolysis / Gluconeogenesis (ko00010);; Cysteine and methionine metabolism (ko00270);; Pyruvate metabolism (ko00620);; Propanoate metabolism (ko00640)	Energy production and conversion
Allium_sativum_newGene_4952	64	24.6667	-1.48297	0.0052745	Spliceosome (ko03040);; Protein processing in endoplasmic reticulum (ko04141);; Endocytosis (ko04144)	Function unknown
Asa8G02103	36.6667	14	-1.48276	0.00540914	Pentose and glucuronate interconversions (ko00040)	Function unknown
Asa6G06578	108.667	43.6667	-1.48155	9.3e-06	Peroxisome (ko04146)	Function unknown
Asa6G05830	817.667	335.667	-1.48089	7.5e-15	--	Function unknown
Asa5G05843	1096.33	452.667	-1.47947	4.1e-16	Synthesis and degradation of ketone bodies (ko00072);; Valine, leucine and isoleucine degradation (ko00280);; Butanoate metabolism (ko00650);; Peroxisome (ko04146)	--
Asa5G00975	263.333	104.667	-1.47924	9.14e-08	Tryptophan metabolism (ko00380);; Glyoxylate and dicarboxylate metabolism (ko00630);; Carbon metabolism (ko01200);; MAPK signaling pathway - plant (ko04016);; Peroxisome (ko04146)	Signal transduction mechanisms
Asa0G03438	33	12.3333	-1.47923	0.00563248	--	Carbohydrate transport and metabolism
Asa6G04134	161.333	65.6667	-1.47651	4.57e-09	--	Function unknown
Asa1G02510	42.3333	16.3333	-1.47539	0.00195297	Ascorbate and aldarate metabolism (ko00053)	Energy production and conversion
Asa6G01796	639	265	-1.47473	5.53e-07	--	Amino acid transport and metabolism
Asa6G05354	456	185	-1.4745	2e-10	--	--
Asa6G00743	5269.33	2192	-1.47314	1.79e-19	--	Function unknown
Asa5G01834	24.6667	8.66667	-1.47288	0.0222744	Phosphonate and phosphinate metabolism (ko00440);; Glycerophospholipid metabolism (ko00564);; Ether lipid metabolism (ko00565)	Function unknown
Asa3G01621	397.333	163.667	-1.4702	3.05e-10	Spliceosome (ko03040)	Translation, ribosomal structure and biogenesis
Asa0G03842	3012	1224.33	-1.47	1.11e-12	Ascorbate and aldarate metabolism (ko00053);; Glutathione metabolism (ko00480)	Amino acid transport and metabolism
Allium_sativum_newGene_36946	68.6667	27	-1.46967	0.000285436	Spliceosome (ko03040)	--
Asa0G02483	1611.67	630	-1.46952	1.26e-05	--	Function unknown
Asa6G06595	6180.67	2539.67	-1.46945	2.14e-15	--	Signal transduction mechanisms
Asa4G02488	489	192.333	-1.46906	1.88e-06	Glutathione metabolism (ko00480)	Replication, recombination and repair
Allium_sativum_newGene_21172	695.333	288.667	-1.46879	1.88e-14	--	Function unknown
Asa2G05381	564.333	234	-1.46865	3.75e-12	--	Transcription
Asa8G02784	88.3333	34.6667	-1.46799	0.00331812	--	Function unknown
Allium_sativum_newGene_40305	205.333	83.3333	-1.46797	8.95e-08	Spliceosome (ko03040);; Protein processing in endoplasmic reticulum (ko04141);; Endocytosis (ko04144)	--
Asa3G01988	33.6667	12	-1.46786	0.0144303	Diterpenoid biosynthesis (ko00904)	Secondary metabolites biosynthesis, transport and catabolism
Asa8G04496	2843.33	1195.67	-1.46744	7.34e-14	Plant hormone signal transduction (ko04075)	Transcription
Asa6G02135	2609.67	1061.67	-1.46693	1.17e-08	--	Function unknown
Asa0G03526	187.667	75.3333	-1.46657	2.02e-06	Protein processing in endoplasmic reticulum (ko04141)	Function unknown
Allium_sativum_newGene_31418	683.333	283.333	-1.46608	2.55e-13	--	Function unknown
Asa6G01807	785	326.667	-1.46596	7.05e-05	--	Amino acid transport and metabolism
Asa5G05762	86	33.3333	-1.4659	0.000660854	--	Function unknown
Asa2G06513	203	83	-1.46558	5.33e-08	--	Signal transduction mechanisms
Asa4G02630	227	90.6667	-1.46495	1.04e-06	Plant-pathogen interaction (ko04626)	Signal transduction mechanisms
Allium_sativum_newGene_1618	146	59	-1.46459	9.04e-06	Pentose and glucuronate interconversions (ko00040);; Galactose metabolism (ko00052);; Ascorbate and aldarate metabolism (ko00053);; Amino sugar and nucleotide sugar metabolism (ko00520)	Transcription
Allium_sativum_newGene_32283	37.3333	14	-1.46123	0.00985491	--	--
Allium_sativum_newGene_9285	44.6667	17	-1.4608	0.0077535	Endocytosis (ko04144)	Replication, recombination and repair
Asa2G04267	1454.33	613.667	-1.45801	7.61e-18	--	Posttranslational modification, protein turnover, chaperones
Asa8G05545	120.333	49	-1.45749	0.000101353	--	--
Asa2G06286	98	39	-1.45747	0.000132987	Carotenoid biosynthesis (ko00906)	Coenzyme transport and metabolism
Allium_sativum_newGene_2976	219.333	89	-1.45738	3.17e-07	Protein export (ko03060)	Intracellular trafficking, secretion, and vesicular transport
Asa6G02866	212	88.3333	-1.45685	6.86e-09	--	Signal transduction mechanisms
Asa1G00649	1697.67	715.667	-1.45674	2.67e-13	--	Function unknown
Asa4G00044	2040	853.667	-1.4546	2.81e-17	--	Function unknown
Asa8G03418	3467.33	1451.67	-1.45441	1.92e-16	--	Posttranslational modification, protein turnover, chaperones
Allium_sativum_newGene_20108	79	32	-1.45433	6.1e-05	--	Signal transduction mechanisms
Asa0G00227	109	44	-1.45179	3.57e-05	--	Posttranslational modification, protein turnover, chaperones
Asa4G04936	661.667	274.333	-1.45171	1.03e-06	Isoflavonoid biosynthesis (ko00943)	Secondary metabolites biosynthesis, transport and catabolism
Asa5G02320	2539	1054	-1.45134	3.46e-14	--	--
Asa6G05160	861.333	364	-1.45088	3.11e-13	Cyanoamino acid metabolism (ko00460);; Starch and sucrose metabolism (ko00500);; Phenylpropanoid biosynthesis (ko00940)	Carbohydrate transport and metabolism
Asa0G04823	1033	430.333	-1.44959	1.12e-14	--	--
Asa2G05918	2191.33	883.333	-1.44937	1.18e-07	--	Function unknown
Asa3G05133	354.333	144	-1.44894	2.92e-06	--	Signal transduction mechanisms
Asa4G02226	247.667	102	-1.44866	2.52e-08	Glycolysis / Gluconeogenesis (ko00010);; Pentose phosphate pathway (ko00030);; Fructose and mannose metabolism (ko00051);; Galactose metabolism (ko00052);; Carbon metabolism (ko01200);; Biosynthesis of amino acids (ko01230);; RNA degradation (ko03018)	Function unknown
Asa2G06697	2116.33	897	-1.44855	3.46e-09	--	Energy production and conversion
Asa1G02238	541	227.667	-1.44834	2.06e-15	--	--
Asa8G04867	1791	753.667	-1.44772	1.82e-22	Ubiquitin mediated proteolysis (ko04120)	Function unknown
Asa8G02735	85	34	-1.44769	8.06e-05	--	Signal transduction mechanisms
Asa3G01720	11379.7	4823.33	-1.44761	2.06e-12	--	Function unknown
Asa6G02058	118	48.3333	-1.44724	7.45e-06	--	RNA processing and modification
Asa6G02541	121.667	50.3333	-1.44721	1.7e-05	--	Function unknown
Asa3G00534	28.6667	11	-1.44606	0.0135317	--	Function unknown
Asa4G02182	858	363.667	-1.44375	5.99e-07	--	Posttranslational modification, protein turnover, chaperones
Asa3G03744	75.6667	31	-1.44364	3.77e-05	--	RNA processing and modification
Asa5G01435	566.667	236	-1.44355	7.48e-07	Zeatin biosynthesis (ko00908)	--
Asa6G00742	288.667	121	-1.44317	6.84e-10	--	Function unknown
Allium_sativum_newGene_45390	4745.67	2031	-1.44283	1.13e-17	Ubiquitin mediated proteolysis (ko04120)	Posttranslational modification, protein turnover, chaperones
Asa2G04716	43	17	-1.44276	0.00211995	--	Signal transduction mechanisms
Asa8G05357	511.667	212	-1.44173	7.39e-11	--	Function unknown
Asa8G00611	773.333	325.667	-1.44038	2.78e-07	--	Intracellular trafficking, secretion, and vesicular transport
Asa4G01382	7316	3099.67	-1.43977	1.26e-15	--	Function unknown
Asa3G01859	142.333	58.6667	-1.43964	1.15e-05	--	Transcription
Asa6G01979	93.6667	38	-1.43916	0.000262448	Ubiquitin mediated proteolysis (ko04120)	Posttranslational modification, protein turnover, chaperones
Asa6G06082	389	161.667	-1.43848	1.12e-08	--	Transcription
Asa2G04949	1128.33	408	-1.436	0.0240604	--	Replication, recombination and repair
Asa6G06411	906	380.667	-1.43571	1.02e-07	--	Secondary metabolites biosynthesis, transport and catabolism
Asa1G04199	6260.33	2675	-1.43492	8.39e-16	Plant-pathogen interaction (ko04626)	--
Asa1G01788	58	22.3333	-1.43367	0.00408029	Tyrosine metabolism (ko00350);; Phenylalanine metabolism (ko00360);; Tryptophan metabolism (ko00380);; Isoquinoline alkaloid biosynthesis (ko00950);; Betalain biosynthesis (ko00965)	Amino acid transport and metabolism
Asa1G03465	710.333	296	-1.43319	2.25e-10	Glycolysis / Gluconeogenesis (ko00010);; Purine metabolism (ko00230);; Pyruvate metabolism (ko00620);; Carbon metabolism (ko01200);; Biosynthesis of amino acids (ko01230)	Carbohydrate transport and metabolism
Asa2G04010	272	115	-1.4326	4.11e-11	--	Signal transduction mechanisms
Asa2G00862	125.333	49.6667	-1.43247	0.00407206	MAPK signaling pathway - plant (ko04016);; Plant hormone signal transduction (ko04075);; Plant-pathogen interaction (ko04626)	Signal transduction mechanisms
Asa6G06093	74.3333	30.6667	-1.43148	0.000353523	--	Transcription
Asa2G02559	103	40.6667	-1.42994	0.00198879	Endocytosis (ko04144)	Amino acid transport and metabolism
Asa0G02494	4858	1995.33	-1.42919	4.05e-07	--	Function unknown
Asa3G01079	1149	495	-1.42897	3.83e-12	--	Inorganic ion transport and metabolism
Asa6G01908	107.333	45	-1.42854	0.000172786	--	Chromatin structure and dynamics
Asa0G00900	546.333	227.667	-1.42843	5.38e-08	--	Posttranslational modification, protein turnover, chaperones
Asa2G05455	991.333	419.333	-1.42834	1.08e-06	alpha-Linolenic acid metabolism (ko00592)	Energy production and conversion
Asa3G01494	656	279.333	-1.42612	5.33e-06	Tryptophan metabolism (ko00380)	Secondary metabolites biosynthesis, transport and catabolism
Asa4G02873	2522.67	1085.33	-1.42504	4.97e-15	Ubiquinone and other terpenoid-quinone biosynthesis (ko00130);; Phenylpropanoid biosynthesis (ko00940)	Lipid transport and metabolism
Asa1G04854	1404.33	590	-1.42476	8.42e-10	Valine, leucine and isoleucine biosynthesis (ko00290);; Butanoate metabolism (ko00650);; C5-Branched dibasic acid metabolism (ko00660);; Pantothenate and CoA biosynthesis (ko00770);; 2-Oxocarboxylic acid metabolism (ko01210);; Biosynthesis of amino acids (ko01230)	Amino acid transport and metabolism
Asa3G04919	3601.67	1264.67	-1.42461	0.0407511	--	Carbohydrate transport and metabolism
Asa0G02343	439.333	186	-1.42415	4.89e-12	Terpenoid backbone biosynthesis (ko00900)	Secondary metabolites biosynthesis, transport and catabolism
Asa2G05180	171.667	72.3333	-1.4229	7.98e-08	--	Inorganic ion transport and metabolism
Asa4G01112	526.667	224.667	-1.42216	3.52e-13	Cysteine and methionine metabolism (ko00270);; Biosynthesis of amino acids (ko01230)	Coenzyme transport and metabolism
Asa2G00685	36	14.3333	-1.42202	0.00496195	--	Function unknown
Asa1G01347	318.333	133	-1.42197	1.07e-07	--	Signal transduction mechanisms
Asa2G02746	131	55.3333	-1.42171	4.38e-07	alpha-Linolenic acid metabolism (ko00592)	Energy production and conversion
Asa8G02286	1360.67	570.333	-1.42096	1.31e-09	--	Intracellular trafficking, secretion, and vesicular transport
Asa5G00505	17102.3	7443	-1.42084	6.02e-10	--	Signal transduction mechanisms
Asa0G01389	5482.33	2359.33	-1.4202	4.83e-22	--	Function unknown
Asa2G02401	4983	2130.67	-1.41984	5.8e-10	Glutathione metabolism (ko00480);; Arachidonic acid metabolism (ko00590)	Posttranslational modification, protein turnover, chaperones
Asa2G07234	8370.67	3632.67	-1.41965	6.02e-15	--	Signal transduction mechanisms
Asa6G04491	68	24.3333	-1.41897	0.0398014	Ribosome biogenesis in eukaryotes (ko03008)	Function unknown
Asa3G01721	10302.7	4440.33	-1.41897	6.55e-12	--	Function unknown
Asa5G03619	7255.33	3115.67	-1.41794	2.39e-23	ABC transporters (ko02010)	Secondary metabolites biosynthesis, transport and catabolism
Asa2G04860	1684.67	726	-1.41509	7.24e-15	Folate biosynthesis (ko00790)	Coenzyme transport and metabolism
Asa1G04641	351	148.333	-1.41351	3.3e-08	Ribosome (ko03010)	Function unknown
Asa8G05610	197.667	83.6667	-1.41303	0.00280856	Phenylpropanoid biosynthesis (ko00940)	Secondary metabolites biosynthesis, transport and catabolism
Asa6G05253	822	353.333	-1.41197	3.81e-15	--	Transcription
Asa1G02319	241.333	97	-1.41048	0.00026369	Glycolysis / Gluconeogenesis (ko00010);; Ascorbate and aldarate metabolism (ko00053);; Fatty acid degradation (ko00071);; Valine, leucine and isoleucine degradation (ko00280);; Lysine degradation (ko00310);; Arginine and proline metabolism (ko00330);; Histidine metabolism (ko00340);; Tryptophan metabolism (ko00380);; beta-Alanine metabolism (ko00410);; Glycerolipid metabolism (ko00561);; Pyruvate…	Energy production and conversion
Asa8G05145	264	113	-1.40934	0.000580768	--	Secondary metabolites biosynthesis, transport and catabolism
Asa2G00276	571.667	246.667	-1.40749	7.92e-14	--	Signal transduction mechanisms
Asa5G05357	155.667	65.6667	-1.40738	0.00154967	--	Intracellular trafficking, secretion, and vesicular transport
Asa2G07396	240.667	102.667	-1.40699	1.29e-05	--	Amino acid transport and metabolism
Asa2G06382	61	25.3333	-1.4067	0.0033652	--	Defense mechanisms
Asa0G04291	295	125	-1.40599	1.65e-08	Spliceosome (ko03040)	Transcription
Asa0G00962	111	42	-1.40555	0.0171211	Plant-pathogen interaction (ko04626)	Inorganic ion transport and metabolism
Asa2G01319	42.6667	17	-1.40548	0.00830983	Oxidative phosphorylation (ko00190)	Energy production and conversion
Asa2G01609	678.333	295	-1.40463	9.85e-15	--	Signal transduction mechanisms
Asa3G03452	462.333	195.667	-1.40308	6.05e-09	--	--
Asa6G06901	1345.33	584.667	-1.40303	3.72e-22	Pentose and glucuronate interconversions (ko00040);; Fructose and mannose metabolism (ko00051)	Function unknown
Allium_sativum_newGene_34270	1263	554	-1.40275	4.65e-09	--	Signal transduction mechanisms
Asa5G04232	296.667	124.333	-1.40236	5.07e-05	--	--
Asa6G05152	1173.67	514.333	-1.40169	1.18e-14	Cyanoamino acid metabolism (ko00460);; Starch and sucrose metabolism (ko00500);; Phenylpropanoid biosynthesis (ko00940)	Carbohydrate transport and metabolism
Asa6G02136	3521.67	1508	-1.40124	1.54e-08	--	Function unknown
Asa0G00778	2573	1127	-1.40117	1.82e-18	Carotenoid biosynthesis (ko00906)	Lipid transport and metabolism
Asa1G04440	4785.33	2071	-1.40116	4.49e-09	--	Posttranslational modification, protein turnover, chaperones
Asa2G06006	1357	573.333	-1.40108	1.46e-09	Purine metabolism (ko00230);; Thiamine metabolism (ko00730)	Function unknown
Asa5G00747	6882.67	2977	-1.40054	2.01e-16	Inositol phosphate metabolism (ko00562);; Phosphatidylinositol signaling system (ko04070)	Function unknown
Asa3G02633	1161	510.333	-1.39797	7.7e-13	Plant hormone signal transduction (ko04075)	Function unknown
Asa3G00488	170.667	72.3333	-1.39765	4.9e-05	--	Function unknown
Asa0G04950	363.333	153.333	-1.39739	1.21e-07	--	Function unknown
Asa3G03159	389	164.667	-1.39647	3.5e-06	Ascorbate and aldarate metabolism (ko00053)	Secondary metabolites biosynthesis, transport and catabolism
Asa3G01414	1200.67	511	-1.39544	8.05e-10	Flavonoid biosynthesis (ko00941)	Function unknown
Asa5G03129	30.3333	11.6667	-1.39484	0.0179459	Aminoacyl-tRNA biosynthesis (ko00970)	Function unknown
Asa2G02336	52	21.6667	-1.39475	0.00144314	Ubiquitin mediated proteolysis (ko04120)	Function unknown
Asa3G00429	385	164.333	-1.3943	1.14e-08	--	Posttranslational modification, protein turnover, chaperones
Asa0G00201	25.6667	10	-1.39395	0.0247391	Ribosome biogenesis in eukaryotes (ko03008)	Function unknown
Asa6G06227	3307.33	1448.67	-1.39345	2.37e-22	--	Function unknown
Asa3G04927	519	225.333	-1.39344	1.09e-12	--	Signal transduction mechanisms
Asa6G04258	415.667	178.667	-1.39339	9.3e-09	Protein processing in endoplasmic reticulum (ko04141)	Energy production and conversion
Asa1G01792	205	88.6667	-1.39334	5.18e-08	--	Function unknown
Asa6G00380	5598.33	2412	-1.39319	4.26e-14	--	Translation, ribosomal structure and biogenesis
Asa0G03302	764	337.333	-1.39307	1.62e-10	Glutathione metabolism (ko00480)	Posttranslational modification, protein turnover, chaperones
Asa0G05685	930.667	400.667	-1.39292	6.92e-06	Plant hormone signal transduction (ko04075)	Signal transduction mechanisms
Asa4G02065	2076.33	900.667	-1.39268	4.45e-16	--	Defense mechanisms
Asa4G02290	321	134.667	-1.39136	9.36e-06	--	Signal transduction mechanisms
Asa0G04200	99.3333	42.3333	-1.39068	5.77e-05	--	--
Asa8G03714	30058.7	13213	-1.38997	8.1e-19	ABC transporters (ko02010)	Secondary metabolites biosynthesis, transport and catabolism
Asa8G03902	306.667	132	-1.38963	1.83e-09	--	--
Asa0G00229	679.667	294.667	-1.38875	1.35e-12	--	Posttranslational modification, protein turnover, chaperones
Asa5G02427	1431.67	625	-1.38873	4.64e-12	--	Signal transduction mechanisms
Asa1G01024	900	396.333	-1.38842	1.6e-15	--	Signal transduction mechanisms
Asa6G02955	533	234	-1.38774	5.14e-11	--	Function unknown
Asa8G05073	637	278.667	-1.38759	9.75e-13	--	Function unknown
Asa1G00715	352	150.667	-1.38682	2.74e-08	--	Function unknown
Asa2G06026	185.667	80.3333	-1.38674	8.3e-07	--	Function unknown
Asa4G03524	204.667	82.3333	-1.3864	0.00163271	--	Transcription
Asa3G03311	1308.67	578.667	-1.38395	3.07e-17	Glycerophospholipid metabolism (ko00564);; Ether lipid metabolism (ko00565);; Endocytosis (ko04144)	Lipid transport and metabolism
Asa6G02385	131.667	56.6667	-1.3836	0.00162908	--	Inorganic ion transport and metabolism
Asa1G04393	8153.33	3598	-1.38357	1.53e-05	--	Carbohydrate transport and metabolism
Asa0G00481	71.6667	30	-1.38171	0.000924783	--	Function unknown
Asa5G00791	77.6667	32.3333	-1.38166	0.00201364	--	Cell wall/membrane/envelope biogenesis
Asa4G01306	2633	1148.67	-1.38145	1.39e-11	--	Carbohydrate transport and metabolism
Asa2G05693	1490.33	646.667	-1.38095	2.57e-08	Photosynthesis (ko00195)	Function unknown
Asa5G00420	41	17	-1.3801	0.00371747	--	Function unknown
Asa8G05697	90.6667	39	-1.37848	0.000211183	--	Function unknown
Asa3G00832	146	61	-1.37783	0.000220435	--	--
Asa3G03064	484	210.667	-1.37522	1.02e-09	Protein processing in endoplasmic reticulum (ko04141)	Energy production and conversion
Asa0G02986	60.6667	25.3333	-1.37481	0.00301862	Protein processing in endoplasmic reticulum (ko04141);; Plant-pathogen interaction (ko04626)	Function unknown
Asa3G00638	1393.33	614.333	-1.37401	5.61e-17	Purine metabolism (ko00230);; Pyrimidine metabolism (ko00240);; MAPK signaling pathway - plant (ko04016)	Nucleotide transport and metabolism
Asa5G00392	207.333	90	-1.36947	2.93e-06	--	--
Asa4G00559	2083	917.333	-1.36937	5.82e-14	Plant hormone signal transduction (ko04075)	Function unknown
Asa2G03063	1466.33	657	-1.3693	4.3e-18	Fructose and mannose metabolism (ko00051)	Carbohydrate transport and metabolism
Asa6G06515	215	95.3333	-1.36855	3.45e-08	--	Function unknown
Allium_sativum_newGene_20690	125.333	55	-1.36791	0.000317161	--	Function unknown
Asa2G00754	45.3333	18.3333	-1.36708	0.00893252	Cutin, suberine and wax biosynthesis (ko00073)	Function unknown
Asa8G05169	62.3333	24	-1.3664	0.045994	--	Function unknown
Asa2G03625	7615	3428.67	-1.36433	3.86e-11	--	Signal transduction mechanisms
Asa4G03203	118.333	50.6667	-1.3643	0.000171719	--	Function unknown
Allium_sativum_newGene_45489	274.667	123	-1.36419	2.06e-09	Arachidonic acid metabolism (ko00590);; Peroxisome (ko04146)	Lipid transport and metabolism
Asa0G04325	35.3333	14.3333	-1.36382	0.0158882	--	Function unknown
Asa2G02554	166.333	71.6667	-1.36369	5.54e-06	--	Function unknown
Asa2G07401	429.667	192	-1.36327	4.93e-09	Phenylpropanoid biosynthesis (ko00940)	Carbohydrate transport and metabolism
Asa6G00381	6245	2744.67	-1.36324	3.61e-12	--	Translation, ribosomal structure and biogenesis
Asa2G05336	69.3333	30	-1.36311	0.00125951	--	Secondary metabolites biosynthesis, transport and catabolism
Asa5G01026	280	125	-1.36147	2.33e-06	--	Function unknown
Asa4G04113	87.3333	38.3333	-1.36128	0.000347674	--	Signal transduction mechanisms
Asa0G05537	54	23	-1.36096	0.00126394	--	Cell cycle control, cell division, chromosome partitioning
Asa0G05409	234	104.333	-1.36015	4.12e-05	Phenylpropanoid biosynthesis (ko00940)	Secondary metabolites biosynthesis, transport and catabolism
Asa3G03154	312.667	139.333	-1.35908	3.81e-11	--	Signal transduction mechanisms
Asa6G02938	521.333	235	-1.35904	6.16e-05	Nitrogen metabolism (ko00910)	Inorganic ion transport and metabolism
Asa3G01033	3826	1731.67	-1.3581	7.4e-06	Pyruvate metabolism (ko00620)	Energy production and conversion
Asa6G03085	90.3333	39.3333	-1.35808	7.99e-05	MAPK signaling pathway - plant (ko04016)	Signal transduction mechanisms
Asa6G06645	432.667	192.333	-1.35772	6.08e-11	--	Function unknown
Asa6G05864	27.3333	11	-1.35737	0.0412004	Starch and sucrose metabolism (ko00500)	Function unknown
Allium_sativum_newGene_14185	28.3333	11	-1.35703	0.0286584	--	--
Asa2G01079	688.333	308.667	-1.35687	1.23e-09	--	Translation, ribosomal structure and biogenesis
Asa1G01573	262.333	116.333	-1.35675	1.79e-07	--	RNA processing and modification
Asa1G02816	216	96.3333	-1.35515	3.7e-05	--	--
Asa1G00078	14035	6241	-1.35432	2.7e-12	Glycine, serine and threonine metabolism (ko00260);; Glyoxylate and dicarboxylate metabolism (ko00630);; One carbon pool by folate (ko00670);; Carbon metabolism (ko01200)	Amino acid transport and metabolism
Asa6G02712	315	142.333	-1.35411	1.22e-06	--	Transcription
Allium_sativum_newGene_41970	37.3333	15	-1.35407	0.0193521	RNA polymerase (ko03020)	Transcription
Asa6G02889	687.667	311.667	-1.35394	5.23e-11	Cutin, suberine and wax biosynthesis (ko00073)	Function unknown
Asa0G05911	8936.33	3993.33	-1.35165	4.77e-12	Glycolysis / Gluconeogenesis (ko00010);; Carbon fixation in photosynthetic organisms (ko00710);; Carbon metabolism (ko01200);; Biosynthesis of amino acids (ko01230)	Carbohydrate transport and metabolism
Asa6G03824	1661.67	751	-1.35119	5.75e-15	Nicotinate and nicotinamide metabolism (ko00760)	Carbohydrate transport and metabolism
Asa6G06341	255.667	113.333	-1.35102	3.01e-05	--	Coenzyme transport and metabolism
Asa6G05070	74.6667	32.3333	-1.34999	0.000415912	--	--
Asa8G04809	59.6667	25.6667	-1.34941	0.00193691	--	Function unknown
Asa2G05123	2763.67	1246	-1.34922	6.88e-14	--	Inorganic ion transport and metabolism
Asa8G04697	2837.67	1244	-1.34906	2.94e-08	--	Carbohydrate transport and metabolism
Asa0G03141	2232.33	997.667	-1.3481	1.12e-12	Endocytosis (ko04144)	Function unknown
Allium_sativum_newGene_2190	55.3333	23	-1.34777	0.0195008	Carotenoid biosynthesis (ko00906)	Secondary metabolites biosynthesis, transport and catabolism
Asa5G03891	179	79.3333	-1.34392	0.0021249	Ubiquinone and other terpenoid-quinone biosynthesis (ko00130)	Coenzyme transport and metabolism
Asa4G02680	109	48	-1.34319	0.000191224	Zeatin biosynthesis (ko00908)	--
Asa3G00216	2531.33	1145	-1.34292	6.57e-12	--	Inorganic ion transport and metabolism
Asa1G00448	2573.33	1168	-1.34274	1.21e-20	--	Function unknown
Allium_sativum_newGene_38845	46.3333	19	-1.34237	0.00901482	Ubiquinone and other terpenoid-quinone biosynthesis (ko00130)	Function unknown
Asa1G02768	127.667	56.6667	-1.34231	5.93e-06	Plant-pathogen interaction (ko04626)	Signal transduction mechanisms
Asa3G00912	563.667	255	-1.34226	6.04e-15	--	Function unknown
Asa0G02105	40179	18155.7	-1.34222	7.81e-12	Glycolysis / Gluconeogenesis (ko00010);; Carbon fixation in photosynthetic organisms (ko00710);; Carbon metabolism (ko01200);; Biosynthesis of amino acids (ko01230)	Carbohydrate transport and metabolism
Asa6G04867	345	154.667	-1.34204	3.2e-09	--	Function unknown
Asa6G04157	97.6667	43	-1.33935	3.09e-05	MAPK signaling pathway - plant (ko04016);; Plant hormone signal transduction (ko04075);; Plant-pathogen interaction (ko04626)	Signal transduction mechanisms
Asa2G05543	529.667	242.333	-1.33861	8.44e-08	Peroxisome (ko04146)	Function unknown
Asa2G04122	104	46	-1.33816	0.00157936	--	--
Asa0G01991	161.333	70.3333	-1.33728	5.33e-05	--	--
Asa4G00639	570	257.333	-1.33673	2.15e-10	--	--
Asa5G00454	737.667	330.667	-1.33596	4.34e-11	--	Cell wall/membrane/envelope biogenesis
Asa5G01957	377.333	166.667	-1.33547	7.3e-06	--	Function unknown
Asa5G05846	1215.33	552.667	-1.33519	2.46e-14	Synthesis and degradation of ketone bodies (ko00072);; Valine, leucine and isoleucine degradation (ko00280);; Butanoate metabolism (ko00650);; Peroxisome (ko04146)	--
Asa5G00831	724.667	328.333	-1.33436	1.01e-10	--	Function unknown
Asa5G02264	170	76	-1.33417	1.09e-06	--	Carbohydrate transport and metabolism
Asa2G05344	126	56.3333	-1.33323	0.000537658	--	Function unknown
Asa8G04035	3112.67	1387.33	-1.33321	4.93e-09	--	Function unknown
Asa4G00157	36.3333	15.3333	-1.33258	0.0318655	Nicotinate and nicotinamide metabolism (ko00760)	Carbohydrate transport and metabolism
Asa4G01807	390.333	176.667	-1.33252	5.78e-08	Linoleic acid metabolism (ko00591);; alpha-Linolenic acid metabolism (ko00592)	Amino acid transport and metabolism
Asa6G01174	1493	685.333	-1.33172	1.5e-11	--	Carbohydrate transport and metabolism
Asa0G03975	245.667	109.667	-1.33039	4.19e-06	Carotenoid biosynthesis (ko00906)	Function unknown
Asa4G03971	43.3333	18.3333	-1.32989	0.0226104	--	Lipid transport and metabolism
Asa4G06308	18183	8212	-1.32973	2.24e-09	Photosynthesis (ko00195)	Function unknown
Asa6G06742	178.333	80.3333	-1.32946	1.93e-06	--	Function unknown
Asa6G03294	139	61.6667	-1.32938	5.51e-05	--	--
Allium_sativum_newGene_26118	135.333	61.6667	-1.32934	0.000162684	Other glycan degradation (ko00511)	Function unknown
Asa6G02765	333.667	153.667	-1.32832	2.56e-07	Glycine, serine and threonine metabolism (ko00260);; Glyoxylate and dicarboxylate metabolism (ko00630);; Carbon metabolism (ko01200)	Energy production and conversion
Asa2G04980	633.333	291.667	-1.32766	1.95e-13	--	Posttranslational modification, protein turnover, chaperones
Asa4G00311	327.333	150	-1.32765	0.000416786	--	Function unknown
Asa8G00449	170.667	77.3333	-1.32734	1.73e-06	--	Function unknown
Asa0G00064	337.667	155	-1.3258	2.09e-07	--	Function unknown
Asa3G03488	918.333	422.333	-1.32535	7.4e-14	--	Transcription
Asa2G04503	3519.33	1631.67	-1.32501	3.76e-18	Inositol phosphate metabolism (ko00562)	Lipid transport and metabolism
Asa8G04548	167.667	74.6667	-1.3249	1.21e-05	--	--
Asa5G04393	2698.33	1249.67	-1.32219	4.7e-16	--	Function unknown
Asa0G00142	2927.67	1356.67	-1.32104	4.72e-16	--	Intracellular trafficking, secretion, and vesicular transport
Asa8G02330	105	46.6667	-1.32095	0.000675504	--	Function unknown
Asa2G00080	423.667	194	-1.31851	2.22e-11	Glycerophospholipid metabolism (ko00564);; alpha-Linolenic acid metabolism (ko00592)	Lipid transport and metabolism
Asa3G03469	53.6667	23.6667	-1.31819	0.00257138	--	Lipid transport and metabolism
Allium_sativum_newGene_30404	43	18.3333	-1.31714	0.0177077	--	Posttranslational modification, protein turnover, chaperones
Asa8G05331	2819	1304.67	-1.3171	3.87e-17	--	Amino acid transport and metabolism
Allium_sativum_newGene_22027	50	22	-1.31666	0.00324682	--	--
Asa6G05710	547.667	249.333	-1.31467	7.74e-09	--	Energy production and conversion
Asa6G00537	596.333	278	-1.31462	1.12e-07	Other glycan degradation (ko00511)	Function unknown
Asa3G02933	181.333	75.6667	-1.31447	0.0055881	Cutin, suberine and wax biosynthesis (ko00073)	Function unknown
Asa4G04874	246.667	110	-1.31399	3e-05	Plant hormone signal transduction (ko04075)	Transcription
Asa1G01766	384.333	177.333	-1.31395	0.000120271	--	Function unknown
Asa0G02407	2949.67	1318.33	-1.31195	3.21e-07	--	Lipid transport and metabolism
Asa6G03174	48.3333	21.3333	-1.3113	0.00401171	Plant hormone signal transduction (ko04075)	Transcription
Asa5G03904	339.667	155	-1.31116	1.21e-08	--	Function unknown
Asa4G04597	874.667	398	-1.31087	9.47e-09	Steroid biosynthesis (ko00100)	Energy production and conversion
Asa3G02037	3231.33	1490.33	-1.31037	1.73e-13	Carotenoid biosynthesis (ko00906)	Function unknown
Asa2G00517	544.333	249.667	-1.3099	1.68e-06	Protein processing in endoplasmic reticulum (ko04141)	Posttranslational modification, protein turnover, chaperones
Asa3G00771	637.667	297.333	-1.30979	1.22e-12	--	Function unknown
Asa2G04838	372	173	-1.30968	4.38e-09	--	Signal transduction mechanisms
Asa8G05646	76.3333	34.6667	-1.30934	0.000299578	Flavone and flavonol biosynthesis (ko00944)	--
Asa5G05287	37	15.6667	-1.30894	0.0160072	--	Replication, recombination and repair
Asa6G06124	519.333	239.667	-1.30834	4.5e-12	--	Energy production and conversion
Asa0G00286	730.667	340.333	-1.30814	2.22e-07	--	Function unknown
Asa6G00660	419.333	193	-1.30705	5.39e-11	--	Function unknown
Asa8G04085	7278.33	3341	-1.30653	3.64e-11	--	Posttranslational modification, protein turnover, chaperones
Asa0G05910	1083.33	496.667	-1.30597	1.11e-08	Glycolysis / Gluconeogenesis (ko00010);; Carbon fixation in photosynthetic organisms (ko00710);; Carbon metabolism (ko01200);; Biosynthesis of amino acids (ko01230)	Carbohydrate transport and metabolism
Asa2G04353	134	59.6667	-1.30585	0.000194067	--	Posttranslational modification, protein turnover, chaperones
Asa2G06920	64.3333	28	-1.3055	0.00716679	--	Function unknown
Asa0G05381	1093.33	511.667	-1.30361	1.61e-14	--	Function unknown
Asa4G06200	131.333	59.3333	-1.30348	0.000663531	Diterpenoid biosynthesis (ko00904)	Secondary metabolites biosynthesis, transport and catabolism
Asa4G02298	2067.67	966.333	-1.30279	2.54e-16	--	Function unknown
Asa6G04736	164.333	76	-1.3023	1.02e-06	Isoflavonoid biosynthesis (ko00943)	Secondary metabolites biosynthesis, transport and catabolism
Asa2G01301	2551	1184	-1.30179	5.81e-09	--	--
Asa2G01694	932	432	-1.30122	1.83e-09	MAPK signaling pathway - plant (ko04016);; Plant hormone signal transduction (ko04075)	Signal transduction mechanisms
Asa6G07002	51.3333	20.3333	-1.30096	0.0455119	Glycine, serine and threonine metabolism (ko00260);; Tyrosine metabolism (ko00350);; Phenylalanine metabolism (ko00360);; beta-Alanine metabolism (ko00410);; Isoquinoline alkaloid biosynthesis (ko00950);; Tropane, piperidine and pyridine alkaloid biosynthesis (ko00960)	Function unknown
Asa1G03336	61	26.3333	-1.30079	0.00956365	--	Signal transduction mechanisms
Asa6G01676	177.667	81.3333	-1.30031	0.000130366	Linoleic acid metabolism (ko00591)	Amino acid transport and metabolism
Allium_sativum_newGene_5703	48.3333	21	-1.30027	0.00749166	MAPK signaling pathway - plant (ko04016);; Plant-pathogen interaction (ko04626)	Signal transduction mechanisms
Asa4G00396	109.667	47.6667	-1.30023	0.00193686	--	Function unknown
Asa3G00546	6643	3084.33	-1.29858	2.21e-12	--	Function unknown
Asa6G04976	918	431.667	-1.29852	5.07e-11	--	Intracellular trafficking, secretion, and vesicular transport
Allium_sativum_newGene_24685	47	21	-1.29514	0.0125994	--	Posttranslational modification, protein turnover, chaperones
Asa6G05266	391.333	182	-1.29346	3.79e-08	Glycolysis / Gluconeogenesis (ko00010);; Fatty acid degradation (ko00071);; Tyrosine metabolism (ko00350)	Secondary metabolites biosynthesis, transport and catabolism
Asa1G00077	6733.67	3126.33	-1.29333	1.85e-11	Glycine, serine and threonine metabolism (ko00260);; Glyoxylate and dicarboxylate metabolism (ko00630);; One carbon pool by folate (ko00670);; Carbon metabolism (ko01200)	Amino acid transport and metabolism
Asa6G04732	80.3333	36.3333	-1.29324	0.00124922	--	Transcription
Asa1G01963	40.6667	18	-1.29289	0.00686869	--	Posttranslational modification, protein turnover, chaperones
Asa8G00830	443.333	200	-1.29164	3.8e-06	Pentose and glucuronate interconversions (ko00040)	Carbohydrate transport and metabolism
Asa8G05332	2058	970.333	-1.29143	1.06e-17	--	Amino acid transport and metabolism
Asa8G03263	3807	1794	-1.29113	1.69e-19	--	Replication, recombination and repair
Asa3G03883	757	353	-1.28975	1.09e-12	--	Function unknown
Asa6G00871	424.333	196.333	-1.28952	2.22e-08	Betalain biosynthesis (ko00965)	Transcription
Asa2G01812	690.667	320.333	-1.28943	7.46e-10	--	Function unknown
Asa2G04345	151	70.6667	-1.28751	7.46e-07	--	Function unknown
Asa2G02676	102	47.3333	-1.28744	0.000205687	Inositol phosphate metabolism (ko00562);; Phosphatidylinositol signaling system (ko04070);; Phagosome (ko04145)	Signal transduction mechanisms
Asa4G02173	287	135	-1.28717	3.02e-10	--	Function unknown
Allium_sativum_newGene_24895	40.6667	18.3333	-1.28554	0.0141065	Spliceosome (ko03040)	Function unknown
Allium_sativum_newGene_42767	536	252	-1.28511	3.74e-11	--	Replication, recombination and repair
Asa6G03979	706	333.667	-1.28101	5.95e-12	--	Cell wall/membrane/envelope biogenesis
Asa8G02734	105.667	49	-1.28088	4.12e-05	--	Signal transduction mechanisms
Asa6G00408	524	249	-1.2807	4.65e-12	--	Signal transduction mechanisms
Asa4G01939	1410	659	-1.28055	7.07e-11	Pentose and glucuronate interconversions (ko00040);; Fructose and mannose metabolism (ko00051)	Secondary metabolites biosynthesis, transport and catabolism
Asa4G04829	61	27.6667	-1.28004	0.00235657	--	Function unknown
Asa8G04612	1199.67	574.667	-1.27938	1e-06	Plant hormone signal transduction (ko04075)	Signal transduction mechanisms
Asa6G06728	261.333	121.667	-1.27915	9.09e-07	Plant hormone signal transduction (ko04075)	Transcription
Asa8G04024	35	15	-1.27912	0.0207636	Peroxisome (ko04146)	--
Asa1G00870	1593.33	754.667	-1.27908	2.4e-07	Phenylpropanoid biosynthesis (ko00940)	Secondary metabolites biosynthesis, transport and catabolism
Asa2G01181	235.667	108.333	-1.2783	4.12e-05	--	--
Asa4G00267	126.333	59	-1.27826	1.32e-05	--	Intracellular trafficking, secretion, and vesicular transport
Asa4G02699	3854.67	1844.67	-1.27782	3.13e-14	--	--
Asa1G03112	78.3333	35.3333	-1.27746	0.00165556	Alanine, aspartate and glutamate metabolism (ko00250);; Nitrogen metabolism (ko00910);; Biosynthesis of amino acids (ko01230)	Amino acid transport and metabolism
Asa8G02166	86	39.3333	-1.27731	0.00168818	--	Transcription
Asa5G01310	317	151.333	-1.27677	1.53e-06	--	Function unknown
Asa6G00419	182.333	85.3333	-1.27663	1.31e-05	--	Function unknown
Asa3G02504	7744.33	3641.33	-1.27512	1.9e-11	Fatty acid biosynthesis (ko00061);; Fatty acid metabolism (ko01212)	Lipid transport and metabolism
Asa6G03404	653.333	312	-1.27466	5.7e-12	--	Posttranslational modification, protein turnover, chaperones
Asa1G01223	1300	625.333	-1.27452	7.52e-11	--	Function unknown
Asa3G00311	6419	3000.67	-1.27436	1.69e-10	Ascorbate and aldarate metabolism (ko00053);; Amino sugar and nucleotide sugar metabolism (ko00520)	--
Asa5G00153	1019	487	-1.27393	9.04e-10	--	Function unknown
Asa1G01287	1041	493.667	-1.27299	1.49e-09	Arginine biosynthesis (ko00220);; Alanine, aspartate and glutamate metabolism (ko00250);; Nitrogen metabolism (ko00910);; Carbon metabolism (ko01200)	Amino acid transport and metabolism
Asa2G01635	1190	567.333	-1.27199	1.02e-11	--	--
Asa4G02146	46813.7	22004	-1.27148	9.76e-11	Photosynthesis (ko00195)	Function unknown
Asa1G00737	705	335	-1.27036	4.67e-13	--	Function unknown
Asa4G02887	1306	609	-1.26922	2.53e-07	--	Signal transduction mechanisms
Asa4G01451	3093.33	1469.33	-1.26713	1.64e-14	Pentose phosphate pathway (ko00030);; Carbon fixation in photosynthetic organisms (ko00710);; Carbon metabolism (ko01200);; Biosynthesis of amino acids (ko01230)	Carbohydrate transport and metabolism
Allium_sativum_newGene_36415	2093	1006.33	-1.26625	2.87e-15	--	Function unknown
Asa2G05036	66.3333	29.3333	-1.26599	0.00556336	--	Function unknown
Asa1G04853	3826	1849.67	-1.26482	5.88e-17	Plant hormone signal transduction (ko04075)	Signal transduction mechanisms
Asa8G04156	1555.33	744	-1.26471	6.27e-16	--	Function unknown
Asa5G01577	779.333	373	-1.26274	8.93e-13	--	Transcription
Asa4G06238	4161.67	2012.33	-1.26186	2.27e-06	--	Signal transduction mechanisms
Asa8G01416	593	284	-1.26185	8.13e-10	--	--
Asa2G04787	1405.33	671.333	-1.26155	1.35e-09	RNA transport (ko03013)	Translation, ribosomal structure and biogenesis
Asa6G06340	476.667	227.333	-1.26087	5.04e-07	--	Carbohydrate transport and metabolism
Asa0G05568	1902.33	892.333	-1.26048	1.23e-07	Glyoxylate and dicarboxylate metabolism (ko00630);; Carbon fixation in photosynthetic organisms (ko00710);; Carbon metabolism (ko01200)	Amino acid transport and metabolism
Asa8G03542	3666.33	1741.33	-1.25966	8.49e-08	Porphyrin and chlorophyll metabolism (ko00860)	Coenzyme transport and metabolism
Asa1G02189	302.667	145.667	-1.25824	2.04e-08	--	Function unknown
Asa8G06136	180.333	83.3333	-1.25717	6.88e-05	--	Function unknown
Asa0G01911	1355	626.667	-1.25707	5.05e-05	Fatty acid elongation (ko00062);; Plant-pathogen interaction (ko04626)	Lipid transport and metabolism
Asa2G00905	287.667	137.667	-1.25668	1.9e-06	--	Signal transduction mechanisms
Asa5G03449	4117	1989.33	-1.25354	1.1e-16	Porphyrin and chlorophyll metabolism (ko00860)	Inorganic ion transport and metabolism
Asa6G06430	8170	3959	-1.25317	2.05e-23	Cysteine and methionine metabolism (ko00270)	Amino acid transport and metabolism
Asa8G04172	139	66.6667	-1.25311	0.00228319	alpha-Linolenic acid metabolism (ko00592)	Energy production and conversion
Asa0G03431	74.6667	35	-1.25248	0.0192119	--	Function unknown
Asa2G02402	1233.67	583	-1.25242	3.09e-08	--	Transcription
Asa4G02207	79.6667	37.3333	-1.2522	0.00160329	--	Function unknown
Asa8G02135	301	144.333	-1.25206	1.86e-06	--	Transcription
Asa8G05442	263.667	127.667	-1.25117	1.4e-05	Fatty acid elongation (ko00062);; Plant-pathogen interaction (ko04626)	Transcription
Asa3G02473	3312	1620.33	-1.25099	1.21e-13	--	Transcription
Asa1G02766	186.333	88	-1.25098	4.11e-05	Plant-pathogen interaction (ko04626)	Function unknown
Asa2G05428	191.333	91.6667	-1.25082	5.72e-05	--	Function unknown
Allium_sativum_newGene_10166	357.667	172	-1.25069	6.81e-10	--	--
Asa0G00383	789.333	373.667	-1.25041	1.87e-07	--	Posttranslational modification, protein turnover, chaperones
Asa5G01483	42.3333	18.6667	-1.24977	0.0239841	--	Posttranslational modification, protein turnover, chaperones
Asa5G00397	17214.7	8224	-1.24959	1.23e-11	--	Posttranslational modification, protein turnover, chaperones
Asa5G03626	300.667	143.333	-1.2491	0.000100202	--	Function unknown
Asa0G04751	841	408.667	-1.24854	1.21e-06	--	Secondary metabolites biosynthesis, transport and catabolism
Asa5G02935	441	211.667	-1.24832	1.44e-06	Plant-pathogen interaction (ko04626)	Signal transduction mechanisms
Asa6G00925	256.333	124.333	-1.24826	3.83e-08	Nicotinate and nicotinamide metabolism (ko00760)	Transcription
Asa4G05319	1599	770.333	-1.24823	4.88e-13	--	Carbohydrate transport and metabolism
Asa1G02833	45.6667	20.6667	-1.24778	0.00969733	Brassinosteroid biosynthesis (ko00905)	Secondary metabolites biosynthesis, transport and catabolism
Asa8G04243	318.667	154	-1.24729	1.31e-07	Spliceosome (ko03040)	--
Asa0G05382	328	156	-1.247	4.99e-07	Plant-pathogen interaction (ko04626)	Signal transduction mechanisms
Asa2G01984	24	10.6667	-1.24528	0.0384229	--	Function unknown
Asa4G04656	125.333	60.3333	-1.24526	4.11e-05	--	Translation, ribosomal structure and biogenesis
Asa6G01919	99.3333	47.6667	-1.24463	0.00018731	Pentose and glucuronate interconversions (ko00040)	Carbohydrate transport and metabolism
Asa6G00215	254.667	123.333	-1.24374	1.14e-07	Tropane, piperidine and pyridine alkaloid biosynthesis (ko00960)	Secondary metabolites biosynthesis, transport and catabolism
Asa6G00965	76.6667	35	-1.24192	0.00432421	--	Function unknown
Asa3G00917	66	30.6667	-1.2415	0.0497192	Other types of O-glycan biosynthesis (ko00514)	Function unknown
Asa4G02121	59	27	-1.24063	0.00736187	--	Intracellular trafficking, secretion, and vesicular transport
Asa2G02675	410.333	200.667	-1.24021	7.89e-10	Inositol phosphate metabolism (ko00562);; Phosphatidylinositol signaling system (ko04070);; Phagosome (ko04145)	Signal transduction mechanisms
Asa4G05991	2158.67	1015	-1.2399	5.94e-06	Cysteine and methionine metabolism (ko00270);; Selenocompound metabolism (ko00450);; Biosynthesis of amino acids (ko01230)	Amino acid transport and metabolism
Asa0G00370	326	160	-1.23937	5.4e-07	--	Signal transduction mechanisms
Asa5G03028	739.333	358.333	-1.23913	1.41e-12	--	Inorganic ion transport and metabolism
[truncated: 1,874 more rows]

## Sheet:  Table S2
Table S2 GO enrichment of garlic seedlings and blanched garlic seedlings
ID	Description	GO_stage	GeneRatio	BgRatio	Enrich_facto	pvalue	qvalue	GeneIDs	GeneCount
GO:0016020	membrane	cellular component	0.1188	0.0882	1.35	1.6639e-06	8.75735e-05	Allium_sativum_newGene_13260;Allium_sativum_newGene_13392;Allium_sativum_newGene_14179;Allium_sativum_newGene_16458;Allium_sativum_newGene_20125;Allium_sativum_newGene_2876;Allium_sativum_newGene_30325;Allium_sativum_newGene_38375;Allium_sativum_newGene_43522;Allium_sativum_newGene_43706;Allium_sativum_newGene_45748;Allium_sativum_newGene_47838;Allium_sativum_newGene_7633;Asa0G00151;Asa0G00385;As…	1188
GO:0005576	extracellular region	cellular component	0.0366	0.027	1.35	0.00624665	0.0813168	Allium_sativum_newGene_12760;Allium_sativum_newGene_43121;Allium_sativum_newGene_43522;Allium_sativum_newGene_48255;Allium_sativum_newGene_7622;Asa0G03713;Asa0G03714;Asa0G03715;Asa0G03795;Asa0G03913;Asa0G04027;Asa0G04620;Asa0G04623;Asa0G05409;Asa1G00407;Asa1G00437;Asa1G00870;Asa1G04159;Asa1G04689;Asa2G02689;Asa2G02695;Asa2G02800;Asa2G02802;Asa2G05283;Asa2G05284;Asa2G05590;Asa2G05870;Asa2G05968;As…	116
GO:0055044	symplast	cellular component	0.0133	0.0124	1.07	0.395524	0.93985	Allium_sativum_newGene_14179;Allium_sativum_newGene_14307;Allium_sativum_newGene_16458;Allium_sativum_newGene_20125;Asa0G01750;Asa0G02866;Asa2G02689;Asa2G02695;Asa2G02722;Asa2G02723;Asa2G05381;Asa2G05382;Asa2G05670;Asa2G06697;Asa3G04351;Asa3G04352;Asa3G04355;Asa3G04356;Asa3G04358;Asa4G04836;Asa5G01650;Asa5G01651;Asa6G00395;Asa6G06192;Asa8G05866	33
GO:0030054	cell junction	cellular component	0.0138	0.0132	1.04	0.436993	0.93985	Allium_sativum_newGene_14179;Allium_sativum_newGene_14307;Allium_sativum_newGene_16458;Allium_sativum_newGene_20125;Allium_sativum_newGene_45748;Asa0G01750;Asa0G02866;Asa2G02689;Asa2G02695;Asa2G02722;Asa2G02723;Asa2G05381;Asa2G05382;Asa2G05670;Asa2G06697;Asa3G04351;Asa3G04352;Asa3G04355;Asa3G04356;Asa3G04358;Asa4G04836;Asa5G01650;Asa5G01651;Asa6G00395;Asa6G06192;Asa8G05866	34
GO:0099080	supramolecular complex	cellular component	0.0032	0.0036	0.87	0.694087	0.93985	Asa1G03132;Asa1G03684;Asa2G06920;Asa4G04317;Asa8G02594;Asa8G03418	24
GO:0005623	cell	cellular component	0.184	0.1898	0.97	0.756787	0.93985	Allium_sativum_newGene_10281;Allium_sativum_newGene_10349;Allium_sativum_newGene_10491;Allium_sativum_newGene_13260;Allium_sativum_newGene_14179;Allium_sativum_newGene_16458;Allium_sativum_newGene_20125;Allium_sativum_newGene_21953;Allium_sativum_newGene_27044;Allium_sativum_newGene_2876;Allium_sativum_newGene_30325;Allium_sativum_newGene_31418;Allium_sativum_newGene_3611;Allium_sativum_newGene_3…	1009
GO:0044464	cell part	cellular component	0.184	0.1898	0.97	0.756787	0.93985	Allium_sativum_newGene_10281;Allium_sativum_newGene_10349;Allium_sativum_newGene_10491;Allium_sativum_newGene_13260;Allium_sativum_newGene_14179;Allium_sativum_newGene_16458;Allium_sativum_newGene_20125;Allium_sativum_newGene_21953;Allium_sativum_newGene_27044;Allium_sativum_newGene_2876;Allium_sativum_newGene_30325;Allium_sativum_newGene_31418;Allium_sativum_newGene_3611;Allium_sativum_newGene_3…	1009
GO:0045202	synapse	cellular component	0.0005	0.0009	0.61	0.81886	0.93985	Allium_sativum_newGene_45748	1
GO:0009295	nucleoid	cellular component	0.0005	0.0011	0.49	0.881855	0.93985	Asa5G00687	1
GO:0044425	membrane part	cellular component	0.0148	0.0188	0.79	0.925869	0.93985	Allium_sativum_newGene_14179;Allium_sativum_newGene_45748;Allium_sativum_newGene_47838;Asa0G00486;Asa0G01750;Asa0G05627;Asa1G00466;Asa1G00819;Asa1G03134;Asa1G04449;Asa2G00548;Asa2G01485;Asa2G02675;Asa2G02676;Asa2G03731;Asa2G06347;Asa4G00267;Asa4G05995;Asa4G06250;Asa5G00277;Asa5G01236;Asa6G01236;Asa6G02848;Asa6G06179;Asa8G03695;Asa8G04943;Asa8G05175;Asa8G05866	1009
GO:0043226	organelle	cellular component	0.1394	0.1507	0.93	0.928233	0.93985	Allium_sativum_newGene_10281;Allium_sativum_newGene_10349;Allium_sativum_newGene_10491;Allium_sativum_newGene_20125;Allium_sativum_newGene_27044;Allium_sativum_newGene_30325;Allium_sativum_newGene_31418;Allium_sativum_newGene_3611;Allium_sativum_newGene_40673;Allium_sativum_newGene_40674;Allium_sativum_newGene_43522;Allium_sativum_newGene_43706;Allium_sativum_newGene_44230;Allium_sativum_newGene_…	710
GO:0044422	organelle part	cellular component	0.0483	0.064	0.75	0.998911	0.93985	Allium_sativum_newGene_30325;Allium_sativum_newGene_43522;Allium_sativum_newGene_43706;Allium_sativum_newGene_47838;Asa0G00229;Asa0G00430;Asa0G02062;Asa0G03713;Asa0G04241;Asa0G04293;Asa0G04833;Asa0G05627;Asa1G00466;Asa1G00791;Asa1G03132;Asa1G03134;Asa1G03269;Asa1G03436;Asa1G03485;Asa1G03684;Asa1G04659;Asa1G04842;Asa2G00248;Asa2G00970;Asa2G01306;Asa2G01465;Asa2G01485;Asa2G02402;Asa2G02675;Asa2G026…	224
GO:0032991	macromolecular complex	cellular component	0.0196	0.0362	0.54	0.999995	0.93985	Asa0G01750;Asa0G02076;Asa0G05204;Asa0G05627;Asa1G00466;Asa1G00791;Asa2G00970;Asa2G01465;Asa2G02402;Asa2G02675;Asa2G02676;Asa2G03617;Asa2G04338;Asa2G04543;Asa2G05352;Asa2G05931;Asa2G06677;Asa3G01996;Asa3G04891;Asa4G00276;Asa4G02939;Asa4G03043;Asa4G04317;Asa5G00687;Asa5G00809;Asa5G00911;Asa5G01817;Asa6G01335;Asa6G01759;Asa6G05001;Asa6G05968;Asa6G06261;Asa8G01113;Asa8G02560;Asa8G02594;Asa8G03601;Asa…	140
GO:0031974	membrane-enclosed lumen	cellular component	0.0095	0.026	0.37	1	0.93985	Allium_sativum_newGene_43522;Asa1G03269;Asa2G00970;Asa2G01465;Asa2G02402;Asa2G03617;Asa2G05352;Asa3G01420;Asa3G01996;Asa4G00276;Asa5G00911;Asa6G01335;Asa6G06261;Asa8G00134;Asa8G02511;Asa8G02512;Asa8G02594;Asa8G05934	28
GO:0000988	transcription factor activity, protein binding	molecular function	0.0019	0.0004	4.9	0.00210482	0.0487432	Asa2G02493;Asa3G01529;Asa3G01859;Asa6G01276;Asa6G06082	14
GO:0016209	antioxidant activity	molecular function	0.0011	0.0008	1.41	0.358579	0.721316	Asa0G00229;Asa0G04833;Asa4G01794	33
GO:0060089	molecular transducer activity	molecular function	0.0019	0.002	0.93	0.629594	0.879344	Allium_sativum_newGene_13260;Asa0G00151;Asa1G04759;Asa4G04874;Asa8G04612	40
GO:0031386	protein tag	molecular function	0.0004	0.0005	0.78	0.736316	0.920378	Allium_sativum_newGene_32813	1
GO:0005215	transporter activity	molecular function	0.0045	0.0056	0.8	0.825194	0.920378	Allium_sativum_newGene_14179;Allium_sativum_newGene_30325;Allium_sativum_newGene_47838;Asa0G02062;Asa1G00614;Asa1G04659;Asa2G01485;Asa5G00277;Asa5G04184;Asa5G04559;Asa8G03695;Asa8G04233	226
GO:0098772	molecular function regulator	molecular function	0.0057	0.0071	0.79	0.855896	0.920378	Allium_sativum_newGene_20125;Asa0G00229;Asa0G02866;Asa0G03713;Asa2G01046;Asa2G02722;Asa2G02723;Asa3G04351;Asa3G04352;Asa3G04355;Asa3G04356;Asa3G04358;Asa5G01464;Asa5G04334;Asa6G02117	72
GO:0009055	electron carrier activity	molecular function	0.0049	0.008	0.61	0.983323	0.920378	Asa0G04510;Asa1G02726;Asa1G02728;Asa1G03103;Asa1G03775;Asa2G06635;Asa4G02022;Asa4G03099;Asa5G03622;Asa5G03625;Asa5G03626;Asa6G03287;Asa8G03640	21
GO:0003824	catalytic activity	molecular function	0.0641	0.0765	0.84	0.99534	0.920378	Allium_sativum_newGene_10491;Allium_sativum_newGene_10830;Allium_sativum_newGene_10831;Allium_sativum_newGene_13260;Allium_sativum_newGene_14179;Allium_sativum_newGene_16458;Allium_sativum_newGene_18090;Allium_sativum_newGene_27044;Allium_sativum_newGene_2876;Allium_sativum_newGene_32401;Allium_sativum_newGene_33982;Allium_sativum_newGene_3611;Allium_sativum_newGene_44230;Allium_sativum_newGene_4…	1738
GO:0005198	structural molecule activity	molecular function	0.0008	0.0039	0.19	0.999742	0.920378	Asa3G04891;Asa6G00395	51
GO:0045735	nutrient reservoir activity	molecular function	0.0008	0.0049	0.15	0.99998	0.920378	Asa4G01059;Asa8G00772	2
GO:0005488	binding	molecular function	0.0426	0.0671	0.64	1	0.920378	Allium_sativum_newGene_10491;Allium_sativum_newGene_21953;Allium_sativum_newGene_3611;Allium_sativum_newGene_43522;Allium_sativum_newGene_44230;Allium_sativum_newGene_596;Asa0G00055;Asa0G00486;Asa0G00674;Asa0G01026;Asa0G01499;Asa0G01500;Asa0G05204;Asa1G00819;Asa1G00925;Asa1G02768;Asa1G03132;Asa1G03134;Asa1G03269;Asa1G03436;Asa1G03485;Asa1G03716;Asa1G04759;Asa2G00905;Asa2G00926;Asa2G00970;Asa2G010…	1557
GO:0050896	response to stimulus	biological process	0.1292	0.0987	1.31	1.68804e-05	0.00237214	Allium_sativum_newGene_10281;Allium_sativum_newGene_10349;Allium_sativum_newGene_10491;Allium_sativum_newGene_13260;Allium_sativum_newGene_14179;Allium_sativum_newGene_17969;Allium_sativum_newGene_18090;Allium_sativum_newGene_242;Allium_sativum_newGene_2876;Allium_sativum_newGene_31418;Allium_sativum_newGene_43522;Allium_sativum_newGene_43706;Allium_sativum_newGene_44960;Allium_sativum_newGene_44…	437
GO:0048511	rhythmic process	biological process	0.0066	0.0022	2.98	0.000841577	0.0325684	Allium_sativum_newGene_31418;Asa2G00085;Asa2G00685;Asa2G04267;Asa2G04268;Asa2G05422;Asa2G05423;Asa6G05830;Asa6G05884;Asa8G01113;Asa8G05143	13
GO:0051704	multi-organism process	biological process	0.0429	0.0308	1.39	0.00279893	0.073432	Allium_sativum_newGene_10281;Allium_sativum_newGene_10349;Allium_sativum_newGene_14307;Allium_sativum_newGene_17969;Allium_sativum_newGene_18090;Allium_sativum_newGene_44960;Allium_sativum_newGene_44961;Allium_sativum_newGene_45748;Allium_sativum_newGene_5727;Asa0G00055;Asa0G00297;Asa0G00628;Asa0G01019;Asa0G01750;Asa0G02076;Asa0G03713;Asa0G04769;Asa1G00819;Asa1G03649;Asa1G04449;Asa1G04707;Asa1G04…	134
GO:0065007	biological regulation	biological process	0.1214	0.1037	1.17	0.00874501	0.129358	Allium_sativum_newGene_10281;Allium_sativum_newGene_10349;Allium_sativum_newGene_13260;Allium_sativum_newGene_14307;Allium_sativum_newGene_17969;Allium_sativum_newGene_18090;Allium_sativum_newGene_20125;Allium_sativum_newGene_21953;Allium_sativum_newGene_2876;Allium_sativum_newGene_31418;Allium_sativum_newGene_40673;Allium_sativum_newGene_40674;Allium_sativum_newGene_43522;Allium_sativum_newGene_…	527
GO:0007610	behavior	biological process	0.0024	0.0007	3.64	0.0200458	0.19636	Allium_sativum_newGene_31418;Allium_sativum_newGene_45748;Asa2G04354;Asa6G05830	4
GO:0022610	biological adhesion	biological process	0.0012	0.0002	5.09	0.0525428	0.350409	Asa0G00486;Asa2G03731	2
GO:0002376	immune system process	biological process	0.0127	0.009	1.41	0.0705479	0.350409	Allium_sativum_newGene_18090;Allium_sativum_newGene_44960;Allium_sativum_newGene_44961;Asa0G00297;Asa0G00628;Asa1G04707;Asa1G04759;Asa1G04917;Asa2G06347;Asa4G01812;Asa4G01819;Asa4G03043;Asa4G04776;Asa5G02600;Asa5G05753;Asa5G05756;Asa6G06261;Asa8G02478;Asa8G02594;Asa8G05707;Asa8G05714	27
GO:0098754	detoxification	biological process	0.0036	0.0018	2.01	0.073924	0.350409	Asa0G00229;Asa0G03143;Asa0G04833;Asa4G01794;Asa4G03161;Asa6G05001	40
GO:0023052	signaling	biological process	0.0248	0.0217	1.14	0.210798	0.570106	Allium_sativum_newGene_10281;Allium_sativum_newGene_10349;Allium_sativum_newGene_13260;Allium_sativum_newGene_17969;Allium_sativum_newGene_2876;Allium_sativum_newGene_45748;Allium_sativum_newGene_7633;Asa0G00055;Asa0G00151;Asa0G00628;Asa1G01038;Asa1G03134;Asa1G04449;Asa1G04759;Asa2G02402;Asa2G06138;Asa2G06347;Asa3G02856;Asa3G02874;Asa3G02876;Asa3G03154;Asa3G03630;Asa3G05132;Asa4G00559;Asa4G04874;…	123
GO:0051179	localization	biological process	0.0338	0.0312	1.08	0.282629	0.646553	Allium_sativum_newGene_14179;Allium_sativum_newGene_21953;Allium_sativum_newGene_30325;Allium_sativum_newGene_43706;Allium_sativum_newGene_45748;Allium_sativum_newGene_47838;Asa0G01750;Asa0G02062;Asa0G04293;Asa0G05627;Asa1G00466;Asa1G00614;Asa1G00819;Asa1G03134;Asa1G04449;Asa1G04659;Asa1G04842;Asa2G00685;Asa2G00926;Asa2G01485;Asa2G02675;Asa2G02676;Asa2G03562;Asa2G04354;Asa2G05180;Asa3G01054;Asa3G…	357
GO:0098743	cell aggregation	biological process	0.0006	0.0002	2.55	0.335723	0.690742	Asa1G04449	1
GO:0040011	locomotion	biological process	0.0018	0.0015	1.23	0.44405	0.737847	Asa0G01750;Asa1G04449;Asa8G03926	5
GO:0040007	growth	biological process	0.0072	0.0072	1.01	0.536231	0.808924	Asa0G00486;Asa2G02689;Asa2G02695;Asa2G03731;Asa2G05422;Asa2G05423;Asa4G01794;Asa5G00850;Asa5G04812;Asa6G00395;Asa6G01236;Asa6G04572	13
GO:0032502	developmental process	biological process	0.0453	0.0539	0.84	0.956051	0.913356	Allium_sativum_newGene_10281;Allium_sativum_newGene_10349;Allium_sativum_newGene_15086;Allium_sativum_newGene_2876;Allium_sativum_newGene_30325;Allium_sativum_newGene_3611;Allium_sativum_newGene_44230;Allium_sativum_newGene_45748;Asa0G00055;Asa0G00486;Asa0G01026;Asa0G03143;Asa1G00241;Asa1G00874;Asa1G00925;Asa1G01412;Asa1G03269;Asa1G04232;Asa1G04449;Asa1G04659;Asa2G00926;Asa2G02493;Asa2G02689;Asa2…	95
GO:0032501	multicellular organismal process	biological process	0.038	0.0468	0.81	0.968607	0.913356	Allium_sativum_newGene_10281;Allium_sativum_newGene_10349;Allium_sativum_newGene_15086;Allium_sativum_newGene_2876;Allium_sativum_newGene_30325;Allium_sativum_newGene_3611;Allium_sativum_newGene_44230;Allium_sativum_newGene_45748;Asa0G00486;Asa0G03143;Asa1G00241;Asa1G00874;Asa1G00925;Asa1G01412;Asa1G03269;Asa1G04232;Asa1G04659;Asa2G00926;Asa2G02493;Asa2G02689;Asa2G02695;Asa2G03562;Asa2G03731;Asa2…	114
GO:0022414	reproductive process	biological process	0.0254	0.0332	0.76	0.976409	0.913356	Allium_sativum_newGene_10281;Allium_sativum_newGene_10349;Allium_sativum_newGene_10491;Allium_sativum_newGene_14307;Allium_sativum_newGene_2876;Allium_sativum_newGene_30325;Allium_sativum_newGene_3611;Allium_sativum_newGene_44230;Allium_sativum_newGene_45748;Asa0G00486;Asa1G04659;Asa2G00926;Asa2G00970;Asa2G02689;Asa2G02695;Asa2G03731;Asa2G04354;Asa2G04764;Asa2G04879;Asa2G05352;Asa2G05404;Asa2G061…	84
GO:0000003	reproduction	biological process	0.0254	0.0333	0.76	0.978135	0.913356	Allium_sativum_newGene_10281;Allium_sativum_newGene_10349;Allium_sativum_newGene_10491;Allium_sativum_newGene_14307;Allium_sativum_newGene_2876;Allium_sativum_newGene_30325;Allium_sativum_newGene_3611;Allium_sativum_newGene_44230;Allium_sativum_newGene_45748;Asa0G00486;Asa1G04659;Asa2G00926;Asa2G00970;Asa2G02689;Asa2G02695;Asa2G03731;Asa2G04354;Asa2G04764;Asa2G04879;Asa2G05352;Asa2G05404;Asa2G061…	84
GO:0009987	cellular process	biological process	0.131	0.1559	0.84	0.998642	0.913356	Allium_sativum_newGene_10281;Allium_sativum_newGene_10349;Allium_sativum_newGene_10491;Allium_sativum_newGene_13260;Allium_sativum_newGene_16458;Allium_sativum_newGene_17969;Allium_sativum_newGene_18090;Allium_sativum_newGene_21953;Allium_sativum_newGene_27044;Allium_sativum_newGene_2876;Allium_sativum_newGene_30325;Allium_sativum_newGene_31418;Allium_sativum_newGene_3611;Allium_sativum_newGene_4…	1303
GO:0008152	metabolic process	biological process	0.0888	0.1141	0.78	0.999788	0.913356	Allium_sativum_newGene_10491;Allium_sativum_newGene_13260;Allium_sativum_newGene_18090;Allium_sativum_newGene_2876;Allium_sativum_newGene_3611;Allium_sativum_newGene_44230;Allium_sativum_newGene_44960;Allium_sativum_newGene_44961;Allium_sativum_newGene_5727;Allium_sativum_newGene_596;Allium_sativum_newGene_7633;Asa0G00151;Asa0G00229;Asa0G00297;Asa0G00386;Asa0G00486;Asa0G01019;Asa0G01499;Asa0G0150…	1601
GO:0071840	cellular component organization or biogenesis	biological process	0.032	0.0536	0.6	0.999995	0.913356	Allium_sativum_newGene_10491;Allium_sativum_newGene_16458;Allium_sativum_newGene_30325;Allium_sativum_newGene_31418;Allium_sativum_newGene_40673;Allium_sativum_newGene_40674;Allium_sativum_newGene_43522;Allium_sativum_newGene_45748;Asa0G05627;Asa1G00819;Asa1G01812;Asa1G03134;Asa1G03684;Asa1G04449;Asa1G04659;Asa2G00970;Asa2G01306;Asa2G01465;Asa2G02402;Asa2G02689;Asa2G02695;Asa2G02775;Asa2G04354;As…	192

## Sheet:  Table S3
Table S3 KEGG pathways enriched in the garlic seedlings and blanched garlic seedlings
ID	Description	GeneRatio	BgRatio	pvalue	qvalue	Enrich_factor	geneID	Count
ko04626	Plant-pathogen interaction	0.1266	0.0654	1e-21	1.08e-19	1.94	Allium_sativum_newGene_14568;Allium_sativum_newGene_19657;Allium_sativum_newGene_19892;Allium_sativum_newGene_23308;Allium_sativum_newGene_24407;Allium_sativum_newGene_25282;Allium_sativum_newGene_28916;Allium_sativum_newGene_39183;Allium_sativum_newGene_41752;Allium_sativum_newGene_43753;Allium_sativum_newGene_49091;Allium_sativum_newGene_49109;Allium_sativum_newGene_5129;Allium_sativum_newGene_…	207
ko04016	MAPK signaling pathway - plant	0.0722	0.0397	7.91e-11	4.29e-09	1.82	Allium_sativum_newGene_1734;Allium_sativum_newGene_19657;Allium_sativum_newGene_25282;Allium_sativum_newGene_33941;Allium_sativum_newGene_41752;Allium_sativum_newGene_43753;Allium_sativum_newGene_49091;Allium_sativum_newGene_49109;Allium_sativum_newGene_5703;Asa0G00203;Asa0G00684;Asa0G01056;Asa0G01254;Asa0G01592;Asa0G01674;Asa0G02049;Asa0G02616;Asa0G03374;Asa0G03760;Asa0G05245;Asa0G05647;Asa1G006…	118
ko04075	Plant hormone signal transduction	0.0899	0.0556	1.89e-09	6.83e-08	1.62	Allium_sativum_newGene_10349;Allium_sativum_newGene_14307;Allium_sativum_newGene_1734;Allium_sativum_newGene_19657;Allium_sativum_newGene_27593;Allium_sativum_newGene_33941;Allium_sativum_newGene_36276;Allium_sativum_newGene_40673;Allium_sativum_newGene_40674;Allium_sativum_newGene_43552;Allium_sativum_newGene_49091;Asa0G00093;Asa0G00684;Asa0G01056;Asa0G02049;Asa0G03374;Asa0G04955;Asa0G05685;Asa1…	147
ko04712	Circadian rhythm - plant	0.0226	0.0085	1.89e-08	5.13e-07	2.67	Allium_sativum_newGene_1272;Allium_sativum_newGene_14307;Asa0G05944;Asa1G04169;Asa2G00085;Asa2G00770;Asa2G02082;Asa2G02237;Asa2G06509;Asa2G06674;Asa3G00698;Asa3G02374;Asa3G02375;Asa3G02968;Asa3G03118;Asa3G03120;Asa4G00388;Asa4G00730;Asa4G01089;Asa4G03707;Asa4G06151;Asa5G04216;Asa5G04529;Asa6G00127;Asa6G00404;Asa6G00405;Asa6G03715;Asa6G03716;Asa6G04347;Asa6G05961;Asa6G06370;Asa8G00299;Asa8G01025;A…	37
ko00591	Linoleic acid metabolism	0.0098	0.0022	1.17e-07	2.53e-06	4.44	Allium_sativum_newGene_5870;Asa2G06951;Asa2G06952;Asa4G01807;Asa4G01965;Asa4G01966;Asa5G00024;Asa5G01561;Asa5G01562;Asa5G01565;Asa5G01566;Asa6G01676;Asa6G01677;Asa6G04841;Asa6G06776;Asa8G00307	16
ko00943	Isoflavonoid biosynthesis	0.0141	0.0044	2.34e-07	4.23e-06	3.23	Asa0G01923;Asa0G03449;Asa0G03588;Asa1G00836;Asa1G03571;Asa1G03593;Asa1G03595;Asa1G03600;Asa1G03605;Asa1G03606;Asa1G03618;Asa3G03341;Asa4G04373;Asa4G04480;Asa4G04925;Asa4G04933;Asa4G04934;Asa4G04936;Asa4G04938;Asa5G02462;Asa6G04735;Asa6G04736;Asa8G05504	23
ko00062	Fatty acid elongation	0.0153	0.0053	7.34e-07	1.14e-05	2.9	Allium_sativum_newGene_14986;Asa0G01159;Asa0G01911;Asa0G04143;Asa0G04779;Asa1G02974;Asa2G02138;Asa2G02185;Asa2G06455;Asa2G06665;Asa2G06666;Asa4G01205;Asa4G01725;Asa4G03433;Asa4G03434;Asa4G03832;Asa4G04553;Asa6G03641;Asa6G05192;Asa6G05422;Asa8G03239;Asa8G03240;Asa8G04367;Asa8G04370;Asa8G05442	25
ko00592	alpha-Linolenic acid metabolism	0.0202	0.0086	2.51e-06	3.4e-05	2.35	Allium_sativum_newGene_5870;Asa0G01396;Asa0G05412;Asa1G01011;Asa1G01012;Asa1G01547;Asa2G00078;Asa2G00080;Asa2G01142;Asa2G02746;Asa2G02753;Asa2G03143;Asa2G05454;Asa2G05455;Asa2G05497;Asa2G06276;Asa2G06918;Asa2G06951;Asa2G06952;Asa3G00535;Asa4G01807;Asa5G00024;Asa5G03806;Asa5G04496;Asa5G04498;Asa6G04545;Asa8G00068;Asa8G00307;Asa8G02147;Asa8G02159;Asa8G04172;Asa8G04180;Asa8G04725	33
ko00940	Phenylpropanoid biosynthesis	0.0587	0.0376	6.27e-06	7.55e-05	1.56	Allium_sativum_newGene_12760;Allium_sativum_newGene_1491;Allium_sativum_newGene_20125;Allium_sativum_newGene_29892;Allium_sativum_newGene_43121;Allium_sativum_newGene_8537;Asa0G01240;Asa0G01250;Asa0G02866;Asa0G04620;Asa0G05409;Asa1G00870;Asa1G01343;Asa1G03918;Asa2G00602;Asa2G00978;Asa2G02722;Asa2G02723;Asa2G02799;Asa2G02803;Asa2G02804;Asa2G02806;Asa2G02809;Asa2G02841;Asa2G02878;Asa2G04015;Asa2G04…	96
ko00460	Cyanoamino acid metabolism	0.03	0.0168	4.31e-05	0.00046768	1.79	Allium_sativum_newGene_20125;Allium_sativum_newGene_38168;Allium_sativum_newGene_41047;Asa0G01240;Asa0G02866;Asa1G00873;Asa1G01343;Asa1G03918;Asa2G02722;Asa2G02723;Asa2G02841;Asa2G04015;Asa2G04018;Asa2G04075;Asa2G06725;Asa2G06727;Asa3G01121;Asa3G01122;Asa3G01154;Asa3G03680;Asa3G04351;Asa3G04352;Asa3G04355;Asa3G04356;Asa4G00655;Asa4G00939;Asa4G02351;Asa4G02354;Asa4G02539;Asa4G02681;Asa4G04044;Asa5…	49
ko00941	Flavonoid biosynthesis	0.019	0.0091	6.29e-05	0.000619837	2.08	Allium_sativum_newGene_1491;Allium_sativum_newGene_29892;Asa0G01536;Asa0G01537;Asa0G01538;Asa1G03854;Asa2G00602;Asa2G02000;Asa2G02799;Asa2G02803;Asa2G02804;Asa2G02806;Asa2G02809;Asa2G05668;Asa2G05669;Asa3G00984;Asa3G01414;Asa3G02069;Asa3G02582;Asa4G00529;Asa4G00768;Asa4G06151;Asa5G01408;Asa5G01440;Asa5G04529;Asa5G04807;Asa6G03715;Asa6G03716;Asa8G00419;Asa8G02728;Asa8G05717	31
ko00906	Carotenoid biosynthesis	0.0141	0.0068	0.000640429	0.00578633	2.06	Allium_sativum_newGene_2190;Asa0G00778;Asa0G02562;Asa0G03975;Asa0G05263;Asa0G05264;Asa1G00338;Asa2G02322;Asa2G03450;Asa2G03452;Asa2G05231;Asa2G05233;Asa2G06286;Asa3G02037;Asa4G04491;Asa4G04529;Asa5G04300;Asa5G05619;Asa5G05878;Asa6G00489;Asa6G01077;Asa6G01080;Asa6G05804	23
ko00860	Porphyrin and chlorophyll metabolism	0.0135	0.0066	0.000844581	0.00704388	2.05	Allium_sativum_newGene_5360;Asa0G00922;Asa0G02461;Asa0G05622;Asa2G02001;Asa2G06502;Asa3G03375;Asa4G02643;Asa5G01166;Asa5G02557;Asa5G03449;Asa5G05934;Asa6G00835;Asa6G05988;Asa8G00522;Asa8G00529;Asa8G01762;Asa8G03537;Asa8G03542;Asa8G03543;Asa8G03544;Asa8G04733	22
ko00945	Stilbenoid, diarylheptanoid and gingerol biosynthesis	0.0141	0.0075	0.00222901	0.0172622	1.88	Allium_sativum_newGene_1491;Allium_sativum_newGene_17170;Allium_sativum_newGene_29892;Asa2G00602;Asa2G02799;Asa2G02803;Asa2G02804;Asa2G02806;Asa2G02809;Asa2G02897;Asa2G02900;Asa2G02903;Asa2G02914;Asa3G00984;Asa4G04496;Asa4G04497;Asa4G04501;Asa4G04509;Asa4G04510;Asa5G04807;Asa8G02728;Asa8G03946;Asa8G05717	23
ko00500	Starch and sucrose metabolism	0.0495	0.0375	0.00546907	0.0374306	1.32	Allium_sativum_newGene_20125;Allium_sativum_newGene_26986;Allium_sativum_newGene_48310;Allium_sativum_newGene_9681;Asa0G01240;Asa0G01837;Asa0G02284;Asa0G02289;Asa0G02866;Asa0G03862;Asa1G00207;Asa1G01028;Asa1G01343;Asa1G01597;Asa1G02774;Asa1G02830;Asa1G03481;Asa1G03636;Asa1G03637;Asa1G03638;Asa1G03918;Asa1G04339;Asa1G04868;Asa2G00232;Asa2G02722;Asa2G02723;Asa2G02841;Asa2G03330;Asa2G04015;Asa2G0401…	81
ko00630	Glyoxylate and dicarboxylate metabolism	0.0251	0.0167	0.00552374	0.0374306	1.5	Allium_sativum_newGene_33982;Asa0G01464;Asa0G02554;Asa0G03464;Asa0G04345;Asa0G04483;Asa0G05568;Asa0G05569;Asa0G05716;Asa1G00077;Asa1G00078;Asa1G00873;Asa2G01685;Asa2G04578;Asa2G04963;Asa2G06711;Asa3G00215;Asa3G01607;Asa3G02999;Asa4G00082;Asa4G01527;Asa4G05498;Asa4G05612;Asa4G05690;Asa4G06011;Asa4G06012;Asa4G06013;Asa5G00975;Asa5G03270;Asa5G04013;Asa5G05937;Asa6G00563;Asa6G02326;Asa6G02765;Asa6G04…	41
ko00402	Benzoxazinoid biosynthesis	0.0049	0.0019	0.00852495	0.0513491	2.64	Allium_sativum_newGene_15483;Asa1G01996;Asa1G02002;Asa1G02022;Asa2G01810;Asa2G03029;Asa4G01510;Asa4G02828	8
ko00944	Flavone and flavonol biosynthesis	0.0049	0.0019	0.00852495	0.0513491	2.64	Asa0G01536;Asa0G01537;Asa0G01538;Asa3G02069;Asa8G00419;Asa8G05638;Asa8G05639;Asa8G05646	8
ko00073	Cutin, suberine and wax biosynthesis	0.0159	0.0099	0.010729	0.0612238	1.6	Asa0G02441;Asa0G02442;Asa0G04319;Asa0G05116;Asa0G05117;Asa0G05439;Asa2G00754;Asa2G05295;Asa3G01980;Asa3G02933;Asa3G04859;Asa5G01109;Asa5G01643;Asa5G01772;Asa5G02289;Asa5G02298;Asa5G05592;Asa5G05593;Asa5G05595;Asa5G05605;Asa5G05625;Asa6G00257;Asa6G02889;Asa6G04749;Asa6G06419;Asa8G01859	26
ko00780	Biotin metabolism	0.0092	0.0051	0.0179125	0.0971048	1.8	Allium_sativum_newGene_19653;Asa0G03877;Asa1G03598;Asa1G03601;Asa1G03607;Asa2G02030;Asa2G03381;Asa4G00606;Asa4G04324;Asa4G04345;Asa4G04412;Asa4G04422;Asa4G04517;Asa8G04958;Asa8G04959	15

## Sheet: Table S4
									Table S4 List of "MAPK signaling pathway-plant " -related DEGs.
#ID	garlic seedlings-1_Count	garlic seedlings-2_Count	garlic seedlings-3_Count	blanched garlic seedlings-2_Count	blanched garlic seedlings-1_Count	blanched garlic seedlings-3_Count	garlic seedlings-1_FPKM	garlic seedlings-2_FPKM	garlic seedlings-3_FPKM	blanched garlic seedlings-2_FPKM	blanched garlic seedlings-1_FPKM	blanched garlic seedlings-3_FPKM	FDR	log2FC	regulated	COG_class	COG_class_annotation	GO_annotation	KEGG_annotation	KEGG_pathway_annotation	KOG_class	KOG_class_annotation	Pfam_annotation	Swiss-Prot_annotation	eggNOG_class	eggNOG_class_annotation	NR_annotation
Asa2G05988	623	514	293	0	0	1	48.798	37.1528	21.2735	0	0	0	2.96e-43	-7.94788	down	[S]	Function unknown	Cellular Component: extracellular region (GO:0005576);;	K13449|3.3e-65|mus:103975649|K13449 pathogenesis-related protein 1 | (RefSeq) pathogenesis-related protein 1-like	MAPK signaling pathway - plant (ko04016);; Plant hormone signal transduction (ko04075);; Plant-pathogen interaction (ko04626)	[S]	Function unknown	Cysteine-rich secretory protein family	Pathogenesis-related protein PRB1-3 OS=Hordeum vulgare OX=4513 PE=2 SV=1	S	Function unknown	pathogenesis-related protein 1 [Allium sativum]
Asa0G02049	994	695	1031	8	11	21	19.9416	12.8886	19.1922	0	0	0	3.66e-80	-6.03758	down	--		Molecular Function: protein kinase activity (GO:0004672);; Molecular Function: ATP binding (GO:0005524);; Cellular Component: integral component of membrane (GO:0016021);; Molecular Function: polysaccharide binding (GO:0030247);;	K13416|8.0e-46|bna:106410693|K13416 brassinosteroid insensitive 1-associated receptor kinase 1 [EC:2.7.10.1 2.7.11.1] | (RefSeq) somatic embryogenesis receptor kinase 4-like isoform X1	MAPK signaling pathway - plant (ko04016);; Plant hormone signal transduction (ko04075);; Plant-pathogen interaction (ko04626)	[T]	Signal transduction mechanisms	Protein kinase domain	Rust resistance kinase Lr10 OS=Triticum aestivum OX=4565 GN=LRK10 PE=2 SV=1	T	Signal transduction mechanisms	rust resistance kinase Lr10-like isoform X1 [Asparagus officinalis]
Asa6G00718	786	645	822	11	11	12	82.2133	62.363	79.7393	0	0	0	9.72e-91	-6.03483	down	[G]	Carbohydrate transport and metabolism	Molecular Function: chitinase activity (GO:0004568);; Biological Process: carbohydrate metabolic process (GO:0005975);; Biological Process: chitin catabolic process (GO:0006032);; Molecular Function: chitin binding (GO:0008061);; Biological Process: cell wall macromolecule catabolic process (GO:0016998);;	K20547|6.8e-55|bdi:100843539|K20547 basic endochitinase B [EC:3.2.1.14] | (RefSeq) 26 kDa endochitinase 1	Amino sugar and nucleotide sugar metabolism (ko00520);; MAPK signaling pathway - plant (ko04016)	[R]	General function prediction only	Chitinase class I	Basic endochitinase A OS=Secale cereale OX=4550 GN=rsca PE=1 SV=1	S	Function unknown	chitinase, partial [Allium sativum]
Asa2G05971	1950	781	1178	0	4	9	157.513	58.2208	88.2338	0	0	0	6.87e-14	-5.60768	down	[S]	Function unknown	Cellular Component: extracellular region (GO:0005576);;	K13449|1.5e-57|cit:102626634|K13449 pathogenesis-related protein 1 | (RefSeq) pathogenesis-related protein 1-like	MAPK signaling pathway - plant (ko04016);; Plant hormone signal transduction (ko04075);; Plant-pathogen interaction (ko04626)	[S]	Function unknown	Cysteine-rich secretory protein family	Pathogenesis-related protein PR-1 type OS=Sambucus nigra OX=4202 PE=2 SV=1	L	Replication, recombination and repair	pathogenesis-related protein 1 [Allium sativum]
Asa2G02802	52	39	69	0	0	0	7.15151	4.99529	8.88991	0	0	0.015564	2.08e-14	-5.45291	down	[S]	Function unknown	Cellular Component: extracellular region (GO:0005576);;	K13449|6.2e-37|egu:105061199|K13449 pathogenesis-related protein 1 | (RefSeq) pathogenesis-related protein PRB1-3-like	MAPK signaling pathway - plant (ko04016);; Plant hormone signal transduction (ko04075);; Plant-pathogen interaction (ko04626)	[S]	Function unknown	Cysteine-rich secretory protein family	Pathogenesis-related protein 1A OS=Nicotiana tabacum OX=4097 PE=1 SV=1	S	Function unknown	hypothetical protein BHE74_00002908 [Ensete ventricosum]
Asa6G00719	1037	850	991	34	21	37	68.4767	51.8882	60.7406	0	0.103561	0.338273	3.33e-102	-5.07662	down	[R]	General function prediction only	Molecular Function: chitinase activity (GO:0004568);; Biological Process: carbohydrate metabolic process (GO:0005975);; Biological Process: chitin catabolic process (GO:0006032);; Molecular Function: chitin binding (GO:0008061);; Biological Process: cell wall macromolecule catabolic process (GO:0016998);;	K20547|4.5e-77|egu:105059691|K20547 basic endochitinase B [EC:3.2.1.14] | (RefSeq) chitinase 1	Amino sugar and nucleotide sugar metabolism (ko00520);; MAPK signaling pathway - plant (ko04016)	[R]	General function prediction only	Chitinase class I	Endochitinase OS=Persea americana OX=3435 GN=chi1 PE=1 SV=2	S	Function unknown	chitinase, partial [Allium sativum]
Asa5G00666	1332	794	848	41	35	51	26.767	14.7319	15.8045	0.059263	0.203797	0.158291	2.79e-65	-4.63107	down	--		Molecular Function: protein kinase activity (GO:0004672);; Molecular Function: ATP binding (GO:0005524);; Cellular Component: integral component of membrane (GO:0016021);; Molecular Function: polysaccharide binding (GO:0030247);;	K13416|3.6e-46|bna:106410693|K13416 brassinosteroid insensitive 1-associated receptor kinase 1 [EC:2.7.10.1 2.7.11.1] | (RefSeq) somatic embryogenesis receptor kinase 4-like isoform X1	MAPK signaling pathway - plant (ko04016);; Plant hormone signal transduction (ko04075);; Plant-pathogen interaction (ko04626)	[T]	Signal transduction mechanisms	Protein kinase domain	Rust resistance kinase Lr10 OS=Triticum aestivum OX=4565 GN=LRK10 PE=2 SV=1	T	Signal transduction mechanisms	rust resistance kinase Lr10-like isoform X1 [Asparagus officinalis]
Allium_sativum_newGene_49091	1056	829	1351	8	44	38	16.3765	11.8446	19.4906	0.083366	0.215901	0.151355	3.97e-12	-4.38928	down	[T]	Signal transduction mechanisms	Molecular Function: protein serine/threonine kinase activity (GO:0004674);; Molecular Function: ATP binding (GO:0005524);; Cellular Component: integral component of membrane (GO:0016021);;	K13416|3.2e-57|ccaj:109804867|K13416 brassinosteroid insensitive 1-associated receptor kinase 1 [EC:2.7.10.1 2.7.11.1] | (RefSeq) BRASSINOSTEROID INSENSITIVE 1-associated receptor kinase 1-like	MAPK signaling pathway - plant (ko04016);; Plant hormone signal transduction (ko04075);; Plant-pathogen interaction (ko04626)	--	--	Protein kinase domain	G-type lectin S-receptor-like serine/threonine-protein kinase LECRK1 OS=Oryza sativa subsp. japonica OX=39947 GN=LECRK1 PE=2 SV=1	T	Signal transduction mechanisms	uncharacterized protein A4U43_C01F9380 [Asparagus officinalis]
Asa5G00172	725	497	721	23	5	41	16.3284	10.3374	15.0553	0.114892	0.698747	1.31257	5.08e-12	-4.24883	down	--		Molecular Function: protein kinase activity (GO:0004672);; Molecular Function: ATP binding (GO:0005524);; Biological Process: protein phosphorylation (GO:0006468);; Cellular Component: integral component of membrane (GO:0016021);; Molecular Function: polysaccharide binding (GO:0030247);;	K13416|1.8e-49|bna:106410693|K13416 brassinosteroid insensitive 1-associated receptor kinase 1 [EC:2.7.10.1 2.7.11.1] | (RefSeq) somatic embryogenesis receptor kinase 4-like isoform X1	MAPK signaling pathway - plant (ko04016);; Plant hormone signal transduction (ko04075);; Plant-pathogen interaction (ko04626)	[T]	Signal transduction mechanisms	Protein kinase domain	Rust resistance kinase Lr10 OS=Triticum aestivum OX=4565 GN=LRK10 PE=2 SV=1	T	Signal transduction mechanisms	rust resistance kinase Lr10-like isoform X3 [Asparagus officinalis]
Asa6G02204	733	816	530	36	41	42	46.2935	47.6082	31.0401	0.124602	0.386736	0.432129	2.98e-63	-4.22265	down	[G]	Carbohydrate transport and metabolism	Molecular Function: chitinase activity (GO:0004568);; Biological Process: carbohydrate metabolic process (GO:0005975);; Biological Process: chitin catabolic process (GO:0006032);; Biological Process: cell wall macromolecule catabolic process (GO:0016998);;	K20547|1.7e-66|sita:101777858|K20547 basic endochitinase B [EC:3.2.1.14] | (RefSeq) chitinase 1	Amino sugar and nucleotide sugar metabolism (ko00520);; MAPK signaling pathway - plant (ko04016)	[R]	General function prediction only	Chitinase class I	Chitinase 10 OS=Oryza sativa subsp. japonica OX=39947 GN=Cht10 PE=2 SV=1	S	Function unknown	chitinase 10-like [Asparagus officinalis]
Asa8G06032	56	22	23	0	2	0	1.64801	0.577984	0.624416	0.152091	0.094789	0.35166	1.71e-08	-4.09307	down	--	--	Molecular Function: protein serine/threonine kinase activity (GO:0004674);; Molecular Function: ATP binding (GO:0005524);; Cellular Component: integral component of membrane (GO:0016021);;	K13420|2.4e-14|mesc:110601988|K13420 LRR receptor-like serine/threonine-protein kinase FLS2 [EC:2.7.11.1] | (RefSeq) LRR receptor-like serine/threonine-protein kinase FLS2	MAPK signaling pathway - plant (ko04016);; Plant-pathogen interaction (ko04626)	--	--	Leucine rich repeat	Probable LRR receptor-like serine/threonine-protein kinase At1g69990 OS=Arabidopsis thaliana OX=3702 GN=At1g69990 PE=1 SV=1	S	Function unknown	probable leucine-rich repeat receptor-like protein kinase At1g35710, partial [Elaeis guineensis]
Asa6G02203	92	102	72	5	4	7	16.6897	17.0312	12.0255	0.179403	0.343681	0.444355	4.59e-18	-3.91048	down	[G]	Carbohydrate transport and metabolism	Molecular Function: chitinase activity (GO:0004568);; Biological Process: carbohydrate metabolic process (GO:0005975);; Biological Process: chitin catabolic process (GO:0006032);; Biological Process: cell wall macromolecule catabolic process (GO:0016998);;	K20547|1.3e-21|sly:101258911|K20547 basic endochitinase B [EC:3.2.1.14] | (RefSeq) endochitinase A-like	Amino sugar and nucleotide sugar metabolism (ko00520);; MAPK signaling pathway - plant (ko04016)	[R]	General function prediction only	Chitinase class I	Chitinase 10 OS=Oryza sativa subsp. japonica OX=39947 GN=Cht10 PE=2 SV=1	S	Function unknown	unnamed protein product [Ananas comosus var. bracteatus]
Asa3G03641	60	30	33	2	2	2	2.15698	0.984159	1.07418	0.198645	0.201874	0.176576	1.71e-09	-3.7596	down	--		Molecular Function: protein serine/threonine kinase activity (GO:0004674);; Molecular Function: ATP binding (GO:0005524);; Cellular Component: integral component of membrane (GO:0016021);;	K13416|3.1e-47|adu:107481749|K13416 brassinosteroid insensitive 1-associated receptor kinase 1 [EC:2.7.10.1 2.7.11.1] | (RefSeq) BRASSINOSTEROID INSENSITIVE 1-associated receptor kinase 1-like isoform X1	MAPK signaling pathway - plant (ko04016);; Plant hormone signal transduction (ko04075);; Plant-pathogen interaction (ko04626)	[T]	Signal transduction mechanisms	Protein tyrosine and serine/threonine kinase	LEAF RUST 10 DISEASE-RESISTANCE LOCUS RECEPTOR-LIKE PROTEIN KINASE-like 2.5 OS=Arabidopsis thaliana OX=3702 GN=LRK10L-2.5 PE=3 SV=1	T	Signal transduction mechanisms	LEAF RUST 10 DISEASE-RESISTANCE LOCUS RECEPTOR-LIKE PROTEIN KINASE-like 2.5 [Asparagus officinalis]
Asa5G01804	511	280	251	9	19	46	33.5456	16.9835	15.264	0.213055	0	0.471296	2.01e-17	-3.71559	down	--	--	Molecular Function: transcription factor activity, sequence-specific DNA binding (GO:0003700);; Cellular Component: nucleus (GO:0005634);; Molecular Function: sequence-specific DNA binding (GO:0043565);;	K13424|3.8e-23|pda:103721507|K13424 WRKY transcription factor 33 | (RefSeq) WRKY transcription factor WRKY24-like	MAPK signaling pathway - plant (ko04016);; Plant-pathogen interaction (ko04626)	--	--	WRKY DNA -binding domain	Probable WRKY transcription factor 51 OS=Arabidopsis thaliana OX=3702 GN=WRKY51 PE=1 SV=1	K	Transcription	probable WRKY transcription factor 50 [Asparagus officinalis]
Asa2G03220	3310	1648	3026	27	88	222	68.2099	31.3671	57.8253	0.224653	0.274295	0.351784	3.24e-07	-3.66965	down	--		Molecular Function: protein kinase activity (GO:0004672);; Molecular Function: ATP binding (GO:0005524);; Cellular Component: integral component of membrane (GO:0016021);;	K13416|3.1e-63|han:110928984|K13416 brassinosteroid insensitive 1-associated receptor kinase 1 [EC:2.7.10.1 2.7.11.1] | (RefSeq) BRASSINOSTEROID INSENSITIVE 1-associated receptor kinase 1-like isoform X1	MAPK signaling pathway - plant (ko04016);; Plant hormone signal transduction (ko04075);; Plant-pathogen interaction (ko04626)	--	--	Protein tyrosine and serine/threonine kinase	Cysteine-rich receptor-like protein kinase 2 OS=Arabidopsis thaliana OX=3702 GN=CRK2 PE=1 SV=1	T	Signal transduction mechanisms	cysteine-rich receptor-like protein kinase 2 [Elaeis guineensis]
Asa5G00174	110	121	153	16	3	16	2.47418	2.52947	3.20379	0.282272	0	0	1.88e-17	-3.45888	down	--		Molecular Function: protein kinase activity (GO:0004672);; Molecular Function: ATP binding (GO:0005524);; Cellular Component: integral component of membrane (GO:0016021);;	K13416|9.8e-48|mdm:103416332|K13416 brassinosteroid insensitive 1-associated receptor kinase 1 [EC:2.7.10.1 2.7.11.1] | (RefSeq) BRASSINOSTEROID INSENSITIVE 1-associated receptor kinase 1-like isoform X1	MAPK signaling pathway - plant (ko04016);; Plant hormone signal transduction (ko04075);; Plant-pathogen interaction (ko04626)	--	--	Protein tyrosine and serine/threonine kinase	Rust resistance kinase Lr10 OS=Triticum aestivum OX=4565 GN=LRK10 PE=2 SV=1	T	Signal transduction mechanisms	rust resistance kinase Lr10-like isoform X1 [Asparagus officinalis]
Asa6G00720	37615	25038	23375	485	1903	3074	2140.28	1316.26	1233.56	0.345836	0.274857	0.511005	5.81e-07	-3.36753	down	[G]	Carbohydrate transport and metabolism	Molecular Function: chitinase activity (GO:0004568);; Biological Process: carbohydrate metabolic process (GO:0005975);; Biological Process: chitin catabolic process (GO:0006032);; Molecular Function: chitin binding (GO:0008061);; Biological Process: cell wall macromolecule catabolic process (GO:0016998);;	K20547|5.0e-112|egu:105059691|K20547 basic endochitinase B [EC:3.2.1.14] | (RefSeq) chitinase 1	Amino sugar and nucleotide sugar metabolism (ko00520);; MAPK signaling pathway - plant (ko04016)	[R]	General function prediction only	Chitinase class I	Basic endochitinase C OS=Secale cereale OX=4550 GN=rscc PE=1 SV=1	U	Intracellular trafficking, secretion, and vesicular transport	chitinase, partial [Allium sativum]
Asa2G05973	78353	35994	63378	1724	3708	7847	6177.16	2621.79	4634.13	0.349432	0.159011	0.382792	3.07e-08	-3.35858	down	[S]	Function unknown	Cellular Component: extracellular region (GO:0005576);;	K13449|2.4e-63|mus:103975649|K13449 pathogenesis-related protein 1 | (RefSeq) pathogenesis-related protein 1-like	MAPK signaling pathway - plant (ko04016);; Plant hormone signal transduction (ko04075);; Plant-pathogen interaction (ko04626)	[S]	Function unknown	Cysteine-rich secretory protein family	Pathogenesis-related protein 1A OS=Nicotiana tabacum OX=4097 PE=1 SV=1	S	Function unknown	pathogenesis-related protein 1 [Allium sativum]
Asa6G00461	485	306	357	52	30	41	10.1181	5.89859	6.89503	0.35248	0.738476	0.587405	1.38e-33	-3.35202	down	[M]	Cell wall/membrane/envelope biogenesis	Molecular Function: protein serine/threonine kinase activity (GO:0004674);; Molecular Function: ATP binding (GO:0005524);; Cellular Component: integral component of membrane (GO:0016021);; Molecular Function: carbohydrate binding (GO:0030246);; Biological Process: recognition of pollen (GO:0048544);;	K13420|1.5e-49|mesc:110601988|K13420 LRR receptor-like serine/threonine-protein kinase FLS2 [EC:2.7.11.1] | (RefSeq) LRR receptor-like serine/threonine-protein kinase FLS2	MAPK signaling pathway - plant (ko04016);; Plant-pathogen interaction (ko04626)	--	--	D-mannose binding lectin	G-type lectin S-receptor-like serine/threonine-protein kinase At2g19130 OS=Arabidopsis thaliana OX=3702 GN=At2g19130 PE=2 SV=1	T	Signal transduction mechanisms	uncharacterized protein LOC109834727 [Asparagus officinalis]
Asa0G00203	1621	1276	1667	33	0	34	67.6817	49.2114	64.5707	0.374259	0.47176	0.375419	0.000165922	-3.31409	down	[G]	Carbohydrate transport and metabolism	Molecular Function: chitinase activity (GO:0004568);; Biological Process: carbohydrate metabolic process (GO:0005975);; Biological Process: chitin catabolic process (GO:0006032);; Molecular Function: chitin binding (GO:0008061);; Biological Process: cell wall macromolecule catabolic process (GO:0016998);;	K20547|9.5e-138|egu:105059691|K20547 basic endochitinase B [EC:3.2.1.14] | (RefSeq) chitinase 1	Amino sugar and nucleotide sugar metabolism (ko00520);; MAPK signaling pathway - plant (ko04016)	[R]	General function prediction only	Chitinase class I	Endochitinase OS=Persea americana OX=3435 GN=chi1 PE=1 SV=2	S	Function unknown	chitinase, partial [Allium sativum]
Asa0G01056	351	211	293	38	11	45	8.05648	4.46661	6.23151	0.388457	0.178804	0.221182	6.39e-19	-3.25906	down	--		Molecular Function: protein kinase activity (GO:0004672);; Molecular Function: ATP binding (GO:0005524);; Cellular Component: integral component of membrane (GO:0016021);;	K13416|9.7e-48|adu:107481749|K13416 brassinosteroid insensitive 1-associated receptor kinase 1 [EC:2.7.10.1 2.7.11.1] | (RefSeq) BRASSINOSTEROID INSENSITIVE 1-associated receptor kinase 1-like isoform X1	MAPK signaling pathway - plant (ko04016);; Plant hormone signal transduction (ko04075);; Plant-pathogen interaction (ko04626)	[T]	Signal transduction mechanisms	Protein tyrosine and serine/threonine kinase	LEAF RUST 10 DISEASE-RESISTANCE LOCUS RECEPTOR-LIKE PROTEIN KINASE-like 2.5 OS=Arabidopsis thaliana OX=3702 GN=LRK10L-2.5 PE=3 SV=1	T	Signal transduction mechanisms	LEAF RUST 10 DISEASE-RESISTANCE LOCUS RECEPTOR-LIKE PROTEIN KINASE-like 2.5 [Elaeis guineensis]
Asa6G00721	6190	4246	3693	54	308	504	794.126	503.279	439.458	0.408023	0.152169	0.452822	1.34e-05	-3.21358	down	--	--	Molecular Function: chitinase activity (GO:0004568);; Biological Process: carbohydrate metabolic process (GO:0005975);; Biological Process: chitin catabolic process (GO:0006032);; Molecular Function: chitin binding (GO:0008061);; Biological Process: cell wall macromolecule catabolic process (GO:0016998);;	K20547|1.1e-15|jre:109016786|K20547 basic endochitinase B [EC:3.2.1.14] | (RefSeq) endochitinase-like	Amino sugar and nucleotide sugar metabolism (ko00520);; MAPK signaling pathway - plant (ko04016)	[R]	General function prediction only	Chitin recognition protein	Endochitinase OS=Pisum sativum OX=3888 PE=2 SV=1	--	--	chitinase, partial [Allium sativum]
Asa2G04963	21850	24551	27119	3389	2490	3369	580.019	602.15	667.67	0.424258	0.566139	11.5409	3.57e-100	-3.18381	down	[P]	Inorganic ion transport and metabolism	Molecular Function: catalase activity (GO:0004096);; Cellular Component: peroxisome (GO:0005777);; Cellular Component: plasma membrane (GO:0005886);; Biological Process: circadian rhythm (GO:0007623);; Biological Process: response to water deprivation (GO:0009414);; Biological Process: response to light stimulus (GO:0009416);; Biological Process: response to bacterium (GO:0009617);; Biological Pr…	K03781|2.9e-274|aof:109824991|K03781 catalase [EC:1.11.1.6] | (RefSeq) catalase isozyme 1	Tryptophan metabolism (ko00380);; Glyoxylate and dicarboxylate metabolism (ko00630);; Carbon metabolism (ko01200);; MAPK signaling pathway - plant (ko04016);; Peroxisome (ko04146)	[P]	Inorganic ion transport and metabolism	Catalase	Catalase isozyme C OS=Oryza sativa subsp. indica OX=39946 GN=OsI_09857 PE=3 SV=1	P	Inorganic ion transport and metabolism	Catalase-1 [Ananas comosus]
Allium_sativum_newGene_19657	394	250	361	33	16	66	6.37104	3.39515	5.02866	0.427761	0.518434	1.83072	2.38e-17	-3.18358	down	--		Molecular Function: protein kinase activity (GO:0004672);; Molecular Function: ATP binding (GO:0005524);; Cellular Component: integral component of membrane (GO:0016021);; Molecular Function: polysaccharide binding (GO:0030247);;	K13416|9.4e-33|bna:106410693|K13416 brassinosteroid insensitive 1-associated receptor kinase 1 [EC:2.7.10.1 2.7.11.1] | (RefSeq) somatic embryogenesis receptor kinase 4-like isoform X1	MAPK signaling pathway - plant (ko04016);; Plant hormone signal transduction (ko04075);; Plant-pathogen interaction (ko04626)	[T]	Signal transduction mechanisms	Protein kinase domain	Rust resistance kinase Lr10 OS=Triticum aestivum OX=4565 GN=LRK10 PE=2 SV=1	T	Signal transduction mechanisms	uncharacterized protein A4U43_C01F28780 [Asparagus officinalis]
Asa1G01899	2131	2426	3246	108	325	304	55.7679	58.6651	78.7818	0.431915	0.109894	0.674936	3.1e-09	-3.16941	down	--	--	Molecular Function: protein dimerization activity (GO:0046983);;	K13422|7.0e-26|crb:17898318|K13422 transcription factor MYC2 | (RefSeq) transcription factor MYC2	MAPK signaling pathway - plant (ko04016);; Plant hormone signal transduction (ko04075)	--	--	bHLH-MYC and R2R3-MYB transcription factors N-terminal	Transcription factor EGL1 OS=Arabidopsis thaliana OX=3702 GN=BHLH2 PE=1 SV=1	K	Transcription	bHLH transcription factor [Allium cepa]
Asa0G00684	37	40	67	9	0	5	0.781398	0.77478	1.30655	0.468165	0.657648	0.577658	1.64e-07	-3.10945	down	--		Molecular Function: protein kinase activity (GO:0004672);; Molecular Function: ATP binding (GO:0005524);; Cellular Component: integral component of membrane (GO:0016021);;	K13416|3.3e-49|egr:104419928|K13416 brassinosteroid insensitive 1-associated receptor kinase 1 [EC:2.7.10.1 2.7.11.1] | (RefSeq) BRASSINOSTEROID INSENSITIVE 1-associated receptor kinase 1	MAPK signaling pathway - plant (ko04016);; Plant hormone signal transduction (ko04075);; Plant-pathogen interaction (ko04626)	--	--	Protein kinase domain	Rust resistance kinase Lr10 OS=Triticum aestivum OX=4565 GN=LRK10 PE=2 SV=1	T	Signal transduction mechanisms	PREDICTED: rust resistance kinase Lr10-like [Musa acuminata subsp. malaccensis]
Asa5G00216	303	243	380	66	28	23	11.7899	8.74133	13.7202	0.474765	0	0	9.63e-20	-3.0897	down	--		Molecular Function: protein kinase activity (GO:0004672);; Molecular Function: ATP binding (GO:0005524);;	K13416|8.8e-49|mdm:103416332|K13416 brassinosteroid insensitive 1-associated receptor kinase 1 [EC:2.7.10.1 2.7.11.1] | (RefSeq) BRASSINOSTEROID INSENSITIVE 1-associated receptor kinase 1-like isoform X1	MAPK signaling pathway - plant (ko04016);; Plant hormone signal transduction (ko04075);; Plant-pathogen interaction (ko04626)	--	--	Protein tyrosine and serine/threonine kinase	Rust resistance kinase Lr10 OS=Triticum aestivum OX=4565 GN=LRK10 PE=2 SV=1	T	Signal transduction mechanisms	PREDICTED: rust resistance kinase Lr10-like [Musa acuminata subsp. malaccensis]
Asa2G05524	1323	801	1073	151	125	180	17.5579	9.81692	13.2016	0.539347	0.37822	1.12416	1.67e-35	-2.96506	down	[T]	Signal transduction mechanisms	Molecular Function: protein serine/threonine kinase activity (GO:0004674);; Molecular Function: ATP binding (GO:0005524);; Cellular Component: integral component of membrane (GO:0016021);;	K13420|3.6e-98|nnu:109115272|K13420 LRR receptor-like serine/threonine-protein kinase FLS2 [EC:2.7.11.1] | (RefSeq) receptor kinase-like protein Xa21	MAPK signaling pathway - plant (ko04016);; Plant-pathogen interaction (ko04626)	--	--	Protein tyrosine and serine/threonine kinase	Receptor kinase-like protein Xa21 OS=Oryza sativa subsp. japonica OX=39947 GN=XA21 PE=1 SV=1	T	Signal transduction mechanisms	LRR receptor-like serine/threonine-protein kinase EFR [Asparagus officinalis]
Asa2G05608	340	135	178	23	17	51	9.86071	3.60216	4.78221	0.60341	0.734778	0.781343	3.65e-11	-2.8572	down	--	--	Molecular Function: transcription factor activity, sequence-specific DNA binding (GO:0003700);; Cellular Component: nucleus (GO:0005634);; Molecular Function: sequence-specific DNA binding (GO:0043565);;	K13424|2.0e-104|aof:109846772|K13424 WRKY transcription factor 33 | (RefSeq) WRKY transcription factor WRKY24	MAPK signaling pathway - plant (ko04016);; Plant-pathogen interaction (ko04626)	--	--	WRKY DNA -binding domain	WRKY transcription factor WRKY24 OS=Oryza sativa subsp. indica OX=39946 GN=WRKY24 PE=2 SV=1	K	Transcription	WRKY transcription factor WRKY24 [Asparagus officinalis]
Asa3G02999	81	113	93	10	15	20	6.82627	8.79677	7.25487	0.710008	0	0	3.6e-12	-2.7075	down	[P]	Inorganic ion transport and metabolism	Molecular Function: catalase activity (GO:0004096);; Biological Process: response to oxidative stress (GO:0006979);; Molecular Function: heme binding (GO:0020037);; Biological Process: hydrogen peroxide catabolic process (GO:0042744);; Molecular Function: metal ion binding (GO:0046872);;	K03781|3.7e-71|aof:109824991|K03781 catalase [EC:1.11.1.6] | (RefSeq) catalase isozyme 1	Tryptophan metabolism (ko00380);; Glyoxylate and dicarboxylate metabolism (ko00630);; Carbon metabolism (ko01200);; MAPK signaling pathway - plant (ko04016);; Peroxisome (ko04146)	[P]	Inorganic ion transport and metabolism	Catalase-related immune-responsive	Catalase isozyme 2 OS=Gossypium hirsutum OX=3635 GN=CAT2 PE=2 SV=1	P	Inorganic ion transport and metabolism	catalase isozyme 1 [Asparagus officinalis]
Asa1G03196	72	44	34	14	0	6	1.95692	1.09783	0.859957	0.710101	0.683903	0.978603	1.54e-05	-2.70705	down	--	--	Molecular Function: transcription factor activity, sequence-specific DNA binding (GO:0003700);; Cellular Component: nucleus (GO:0005634);; Biological Process: regulation of transcription, DNA-templated (GO:0006355);; Molecular Function: sequence-specific DNA binding (GO:0043565);;	K13424|1.4e-105|aof:109829360|K13424 WRKY transcription factor 33 | (RefSeq) probable WRKY transcription factor 26 isoform X1	MAPK signaling pathway - plant (ko04016);; Plant-pathogen interaction (ko04626)	--	--	WRKY DNA -binding domain	WRKY transcription factor WRKY24 OS=Oryza sativa subsp. japonica OX=39947 GN=WRKY24 PE=2 SV=1	S	Function unknown	probable WRKY transcription factor 26 isoform X1 [Asparagus officinalis]
Asa2G00889	726	536	769	89	112	155	12.0134	8.2029	11.8029	0.762043	1.5343	0.286169	5.37e-23	-2.64285	down	--		Molecular Function: protein serine/threonine kinase activity (GO:0004674);; Molecular Function: ATP binding (GO:0005524);; Cellular Component: integral component of membrane (GO:0016021);;	K13416|1.6e-56|mdm:103416332|K13416 brassinosteroid insensitive 1-associated receptor kinase 1 [EC:2.7.10.1 2.7.11.1] | (RefSeq) BRASSINOSTEROID INSENSITIVE 1-associated receptor kinase 1-like isoform X1	MAPK signaling pathway - plant (ko04016);; Plant hormone signal transduction (ko04075);; Plant-pathogen interaction (ko04626)	--	--	Protein tyrosine and serine/threonine kinase	G-type lectin S-receptor-like serine/threonine-protein kinase LECRK1 OS=Oryza sativa subsp. indica OX=39946 GN=LECRK1 PE=1 SV=2	T	Signal transduction mechanisms	G-type lectin S-receptor-like serine/threonine-protein kinase LECRK2 isoform X1 [Asparagus officinalis]
Asa4G01527	62	73	69	15	12	6	5.24732	5.67337	5.37376	0.762865	0.69427	0.930133	9.38e-10	-2.64276	down	[P]	Inorganic ion transport and metabolism	Molecular Function: catalase activity (GO:0004096);; Biological Process: response to oxidative stress (GO:0006979);; Molecular Function: heme binding (GO:0020037);; Biological Process: hydrogen peroxide catabolic process (GO:0042744);; Molecular Function: metal ion binding (GO:0046872);;	K03781|8.3e-71|egu:105042655|K03781 catalase [EC:1.11.1.6] | (RefSeq) catalase isozyme 1	Tryptophan metabolism (ko00380);; Glyoxylate and dicarboxylate metabolism (ko00630);; Carbon metabolism (ko01200);; MAPK signaling pathway - plant (ko04016);; Peroxisome (ko04146)	[P]	Inorganic ion transport and metabolism	Catalase-related immune-responsive	Catalase isozyme 2 OS=Gossypium hirsutum OX=3635 GN=CAT2 PE=2 SV=1	P	Inorganic ion transport and metabolism	catalase isozyme 1 [Elaeis guineensis]
Asa2G06099	468	460	382	96	40	102	13.423	12.1834	10.1528	0.787782	0.51293	0.974627	3.94e-21	-2.6222	down	--	--	Molecular Function: regulatory region nucleic acid binding (GO:0001067);; Biological Process: response to acid chemical (GO:0001101);; Molecular Function: molecular_function (GO:0003674);; Molecular Function: nucleic acid binding (GO:0003676);; Molecular Function: DNA binding (GO:0003677);; Molecular Function: transcription factor activity, sequence-specific DNA binding (GO:0003700);; Molecular F…	K13424|4.9e-103|aof:109846772|K13424 WRKY transcription factor 33 | (RefSeq) WRKY transcription factor WRKY24	MAPK signaling pathway - plant (ko04016);; Plant-pathogen interaction (ko04626)	--	--	WRKY DNA -binding domain	WRKY transcription factor WRKY24 OS=Oryza sativa subsp. indica OX=39946 GN=WRKY24 PE=2 SV=1	K	Transcription	probable WRKY transcription factor 26 [Ananas comosus]
Asa2G04305	80	57	42	7	14	7	1.27591	0.833241	0.612559	0.811637	0.69378	0.578518	2.03e-07	-2.5945	down	--		Molecular Function: protein serine/threonine kinase activity (GO:0004674);; Molecular Function: ATP binding (GO:0005524);; Cellular Component: integral component of membrane (GO:0016021);; Molecular Function: carbohydrate binding (GO:0030246);; Biological Process: recognition of pollen (GO:0048544);;	K13416|3.4e-62|oeu:111411740|K13416 brassinosteroid insensitive 1-associated receptor kinase 1 [EC:2.7.10.1 2.7.11.1] | (RefSeq) BRASSINOSTEROID INSENSITIVE 1-associated receptor kinase 1-like	MAPK signaling pathway - plant (ko04016);; Plant hormone signal transduction (ko04075);; Plant-pathogen interaction (ko04626)	--	--	Protein kinase domain	G-type lectin S-receptor-like serine/threonine-protein kinase At5g24080 OS=Arabidopsis thaliana OX=3702 GN=At5g24080 PE=2 SV=1	T	Signal transduction mechanisms	G-type lectin S-receptor-like serine/threonine-protein kinase At5g24080 [Asparagus officinalis]
Asa0G03374	1552	1247	1517	169	261	351	26.6057	19.7604	24.1209	0.827534	0.246759	0.921046	5.55e-21	-2.58437	down	--		Molecular Function: protein serine/threonine kinase activity (GO:0004674);; Molecular Function: ATP binding (GO:0005524);; Cellular Component: integral component of membrane (GO:0016021);; Biological Process: recognition of pollen (GO:0048544);;	K13416|5.3e-57|mdm:103416332|K13416 brassinosteroid insensitive 1-associated receptor kinase 1 [EC:2.7.10.1 2.7.11.1] | (RefSeq) BRASSINOSTEROID INSENSITIVE 1-associated receptor kinase 1-like isoform X1	MAPK signaling pathway - plant (ko04016);; Plant hormone signal transduction (ko04075);; Plant-pathogen interaction (ko04626)	--	--	Protein kinase domain	G-type lectin S-receptor-like serine/threonine-protein kinase At2g19130 OS=Arabidopsis thaliana OX=3702 GN=At2g19130 PE=2 SV=1	T	Signal transduction mechanisms	uncharacterized protein LOC109834727 [Asparagus officinalis]
Asa6G04678	814	805	1085	189	166	162	25.1003	22.9332	31.0549	0.846319	0.780668	1.13039	8.7e-37	-2.55975	down	--		Molecular Function: protein kinase activity (GO:0004672);; Molecular Function: ATP binding (GO:0005524);; Cellular Component: integral component of membrane (GO:0016021);;	K13416|2.9e-49|mdm:103416332|K13416 brassinosteroid insensitive 1-associated receptor kinase 1 [EC:2.7.10.1 2.7.11.1] | (RefSeq) BRASSINOSTEROID INSENSITIVE 1-associated receptor kinase 1-like isoform X1	MAPK signaling pathway - plant (ko04016);; Plant hormone signal transduction (ko04075);; Plant-pathogen interaction (ko04626)	--	--	Protein tyrosine and serine/threonine kinase	Rust resistance kinase Lr10 OS=Triticum aestivum OX=4565 GN=LRK10 PE=2 SV=1	T	Signal transduction mechanisms	PREDICTED: rust resistance kinase Lr10-like [Musa acuminata subsp. malaccensis]
Allium_sativum_newGene_49109	694	667	885	109	144	172	12.4241	11.0304	14.6863	0.870966	0.439024	1.19143	1.01e-24	-2.54	down	--		Molecular Function: protein serine/threonine kinase activity (GO:0004674);; Molecular Function: ATP binding (GO:0005524);; Cellular Component: integral component of membrane (GO:0016021);;	K13420|1.3e-51|mesc:110601988|K13420 LRR receptor-like serine/threonine-protein kinase FLS2 [EC:2.7.11.1] | (RefSeq) LRR receptor-like serine/threonine-protein kinase FLS2	MAPK signaling pathway - plant (ko04016);; Plant-pathogen interaction (ko04626)	--	--	Protein tyrosine and serine/threonine kinase	G-type lectin S-receptor-like serine/threonine-protein kinase LECRK1 OS=Oryza sativa subsp. japonica OX=39947 GN=LECRK1 PE=2 SV=1	T	Signal transduction mechanisms	G-type lectin S-receptor-like serine/threonine-protein kinase LECRK2 [Asparagus officinalis]
Asa2G00902	97	23	58	7	11	11	1.68524	0.369456	0.932455	0.936366	2.05298	13.3069	1.36e-05	-2.48074	down	[T]	Signal transduction mechanisms	Molecular Function: protein serine/threonine kinase activity (GO:0004674);; Molecular Function: ATP binding (GO:0005524);; Cellular Component: integral component of membrane (GO:0016021);;	K13416|8.8e-57|mdm:103416332|K13416 brassinosteroid insensitive 1-associated receptor kinase 1 [EC:2.7.10.1 2.7.11.1] | (RefSeq) BRASSINOSTEROID INSENSITIVE 1-associated receptor kinase 1-like isoform X1	MAPK signaling pathway - plant (ko04016);; Plant hormone signal transduction (ko04075);; Plant-pathogen interaction (ko04626)	--	--	Protein kinase domain	G-type lectin S-receptor-like serine/threonine-protein kinase LECRK2 OS=Oryza sativa subsp. japonica OX=39947 GN=LECRK2 PE=3 SV=1	G	Carbohydrate transport and metabolism	G-type lectin S-receptor-like serine/threonine-protein kinase LECRK2 [Asparagus officinalis]
Allium_sativum_newGene_1734	25	28	21	2	3	6	0.781999	0.827519	0.609289	0.937998	1.01692	1.14929	0.000121719	-2.4795	down	--	--	Cellular Component: nucleus (GO:0005634);; Biological Process: regulation of transcription, DNA-templated (GO:0006355);; Molecular Function: zinc ion binding (GO:0008270);;	K14509|3.5e-38|obr:102699381|K14509 ethylene receptor [EC:2.7.13.-] | (RefSeq) ethylene receptor 3	MAPK signaling pathway - plant (ko04016);; Plant hormone signal transduction (ko04075)	--	--	FAR1 DNA-binding domain	Protein FAR1-RELATED SEQUENCE 5 OS=Arabidopsis thaliana OX=3702 GN=FRS5 PE=1 SV=1	S	Function unknown	protein FAR1-RELATED SEQUENCE 5-like [Papaver somniferum]
Allium_sativum_newGene_25282	95	75	65	14	14	19	1.34712	0.971435	0.911257	1.04353	1.24564	1.34936	1.7e-09	-2.38762	down	[M]	Cell wall/membrane/envelope biogenesis	Molecular Function: protein serine/threonine kinase activity (GO:0004674);; Molecular Function: ATP binding (GO:0005524);; Cellular Component: integral component of membrane (GO:0016021);;	K13420|6.7e-90|qsu:112038753|K13420 LRR receptor-like serine/threonine-protein kinase FLS2 [EC:2.7.11.1] | (RefSeq) putative receptor-like protein kinase At3g47110	MAPK signaling pathway - plant (ko04016);; Plant-pathogen interaction (ko04626)	--	--	Protein kinase domain	Receptor kinase-like protein Xa21 OS=Oryza sativa subsp. indica OX=39946 GN=XA21 PE=1 SV=1	T	Signal transduction mechanisms	probable LRR receptor-like serine/threonine-protein kinase At3g47570 [Asparagus officinalis]
Asa2G00860	115	43	56	12	6	22	1.91309	0.651482	0.85886	1.04526	0.14767	0.860115	6.98e-06	-2.38442	down	--		Molecular Function: protein serine/threonine kinase activity (GO:0004674);; Molecular Function: ATP binding (GO:0005524);; Cellular Component: integral component of membrane (GO:0016021);;	K13416|2.8e-61|mdm:103416332|K13416 brassinosteroid insensitive 1-associated receptor kinase 1 [EC:2.7.10.1 2.7.11.1] | (RefSeq) BRASSINOSTEROID INSENSITIVE 1-associated receptor kinase 1-like isoform X1	MAPK signaling pathway - plant (ko04016);; Plant hormone signal transduction (ko04075);; Plant-pathogen interaction (ko04626)	--	--	Protein tyrosine and serine/threonine kinase	G-type lectin S-receptor-like serine/threonine-protein kinase LECRK1 OS=Oryza sativa subsp. japonica OX=39947 GN=LECRK1 PE=2 SV=1	T	Signal transduction mechanisms	G-type lectin S-receptor-like serine/threonine-protein kinase LECRK2 isoform X1 [Asparagus officinalis]
Asa3G04358	103	111	140	8	30	30	7.54765	7.52707	9.53382	1.06697	0.65232	0.353057	1.18e-07	-2.36541	down	--	--	Molecular Function: molecular_function (GO:0003674);; Molecular Function: enzyme inhibitor activity (GO:0004857);; Cellular Component: cellular_component (GO:0005575);; Cellular Component: cell wall (GO:0005618);; Cellular Component: intracellular (GO:0005622);; Cellular Component: cell (GO:0005623);; Cellular Component: cytoplasm (GO:0005737);; Cellular Component: Golgi apparatus (GO:0005794);; …	K20718|2.3e-08|lsv:111893200|K20718 LRR receptor-like serine/threonine-protein kinase ERECTA [EC:2.7.11.1] | (RefSeq) LRR receptor-like serine/threonine-protein kinase ERECTA	MAPK signaling pathway - plant (ko04016)	--	--	Leucine rich repeat N-terminal domain	Polygalacturonase inhibitor 2 OS=Arabidopsis thaliana OX=3702 GN=PGIP2 PE=2 SV=2	S	Function unknown	polygalacturonase inhibitor-like [Elaeis guineensis]
Asa0G01254	161	154	138	40	5	49	4.79126	4.23096	3.80052	1.11138	1.15191	0.955368	1.19e-06	-2.32284	down	--	--	Molecular Function: transcription factor activity, sequence-specific DNA binding (GO:0003700);; Cellular Component: nucleus (GO:0005634);; Molecular Function: sequence-specific DNA binding (GO:0043565);;	K13424|2.7e-21|cpap:110823719|K13424 WRKY transcription factor 33 | (RefSeq) probable WRKY transcription factor 25	MAPK signaling pathway - plant (ko04016);; Plant-pathogen interaction (ko04626)	--	--	WRKY DNA -binding domain	WRKY transcription factor 6 OS=Arabidopsis thaliana OX=3702 GN=WRKY6 PE=1 SV=1	K	Transcription	probable WRKY transcription factor 31 [Elaeis guineensis]
Asa4G00018	43	23	37	0	9	8	0.938023	0.467322	0.758461	1.18089	0	1.34917	0.000927062	-2.27294	down	--		Molecular Function: protein kinase activity (GO:0004672);; Molecular Function: ATP binding (GO:0005524);; Cellular Component: integral component of membrane (GO:0016021);;	K13416|5.0e-47|adu:107481749|K13416 brassinosteroid insensitive 1-associated receptor kinase 1 [EC:2.7.10.1 2.7.11.1] | (RefSeq) BRASSINOSTEROID INSENSITIVE 1-associated receptor kinase 1-like isoform X1	MAPK signaling pathway - plant (ko04016);; Plant hormone signal transduction (ko04075);; Plant-pathogen interaction (ko04626)	[T]	Signal transduction mechanisms	Protein kinase domain	LEAF RUST 10 DISEASE-RESISTANCE LOCUS RECEPTOR-LIKE PROTEIN KINASE-like 2.1 OS=Arabidopsis thaliana OX=3702 GN=LRK10L-2.1 PE=3 SV=1	T	Signal transduction mechanisms	LEAF RUST 10 DISEASE-RESISTANCE LOCUS RECEPTOR-LIKE PROTEIN KINASE-like 2.5 [Elaeis guineensis]
Asa2G05535	320	546	357	138	89	53	3.61197	5.6941	3.73362	1.20235	1.90609	2.66352	2.52e-12	-2.25761	down	[R]	General function prediction only	Molecular Function: protein kinase activity (GO:0004672);; Molecular Function: protein serine/threonine kinase activity (GO:0004674);; Molecular Function: protein binding (GO:0005515);; Molecular Function: ATP binding (GO:0005524);; Biological Process: protein phosphorylation (GO:0006468);; Cellular Component: integral component of membrane (GO:0016021);;	K13420|2.7e-97|nnu:109115272|K13420 LRR receptor-like serine/threonine-protein kinase FLS2 [EC:2.7.11.1] | (RefSeq) receptor kinase-like protein Xa21	MAPK signaling pathway - plant (ko04016);; Plant-pathogen interaction (ko04626)	--	--	Protein kinase domain	Receptor kinase-like protein Xa21 OS=Oryza sativa subsp. japonica OX=39947 GN=XA21 PE=1 SV=1	T	Signal transduction mechanisms	LRR receptor-like serine/threonine-protein kinase EFR [Asparagus officinalis]
Asa5G00708	58	50	50	12	0	19	1.1794	0.925455	0.935855	1.23324	0.23131	0.729233	0.000315689	-2.24428	down	--		Molecular Function: protein kinase activity (GO:0004672);; Molecular Function: ATP binding (GO:0005524);; Cellular Component: integral component of membrane (GO:0016021);; Molecular Function: polysaccharide binding (GO:0030247);;	K13416|4.9e-48|bna:106410693|K13416 brassinosteroid insensitive 1-associated receptor kinase 1 [EC:2.7.10.1 2.7.11.1] | (RefSeq) somatic embryogenesis receptor kinase 4-like isoform X1	MAPK signaling pathway - plant (ko04016);; Plant hormone signal transduction (ko04075);; Plant-pathogen interaction (ko04626)	[T]	Signal transduction mechanisms	Protein kinase domain	Rust resistance kinase Lr10 OS=Triticum aestivum OX=4565 GN=LRK10 PE=2 SV=1	T	Signal transduction mechanisms	rust resistance kinase Lr10-like isoform X1 [Asparagus officinalis]
Asa6G07011	505	596	665	143	139	142	13.4828	14.6921	16.4513	1.26056	0.837733	1.04562	1.19e-28	-2.23133	down	[T]	Signal transduction mechanisms	Molecular Function: protein serine/threonine kinase activity (GO:0004674);; Molecular Function: ATP binding (GO:0005524);;	K13414|1.9e-07|pda:103715246|K13414 mitogen-activated protein kinase kinase kinase 1 [EC:2.7.11.25] | (RefSeq) mitogen-activated protein kinase kinase kinase 1-like	MAPK signaling pathway - plant (ko04016);; Plant-pathogen interaction (ko04626)	[R]	General function prediction only	Protein kinase domain	Serine/threonine-protein kinase STN8, chloroplastic OS=Arabidopsis thaliana OX=3702 GN=STN8 PE=2 SV=1	T	Signal transduction mechanisms	serine/threonine-protein kinase STN8, chloroplastic [Asparagus officinalis]
Allium_sativum_newGene_41752	222	242	211	57	25	79	4.72774	4.76616	4.24801	1.29507	1.5468	2.19496	1.72e-11	-2.21262	down	--	--	Molecular Function: protein serine/threonine kinase activity (GO:0004674);; Molecular Function: protein binding (GO:0005515);; Molecular Function: ATP binding (GO:0005524);; Cellular Component: integral component of membrane (GO:0016021);;	K13420|9.5e-27|nnu:109115272|K13420 LRR receptor-like serine/threonine-protein kinase FLS2 [EC:2.7.11.1] | (RefSeq) receptor kinase-like protein Xa21	MAPK signaling pathway - plant (ko04016);; Plant-pathogen interaction (ko04626)	--	--	Leucine rich repeat	Receptor kinase-like protein Xa21 OS=Oryza sativa subsp. japonica OX=39947 GN=XA21 PE=1 SV=1	T	Signal transduction mechanisms	uncharacterized protein A4U43_C04F9890 [Asparagus officinalis]
Asa0G05647	295	205	235	68	46	81	7.84013	5.02276	5.7765	1.59224	3.15269	1.66496	8.24e-14	-2.08022	down	[E]	Amino acid transport and metabolism	Molecular Function: catalytic activity (GO:0003824);; Biological Process: biosynthetic process (GO:0009058);; Molecular Function: pyridoxal phosphate binding (GO:0030170);;	K20772|4.5e-219|aof:109837839|K20772 1-aminocyclopropane-1-carboxylate synthase 1/2/6 [EC:4.4.1.14] | (RefSeq) LOW QUALITY PROTEIN: 1-aminocyclopropane-1-carboxylate synthase-like	Cysteine and methionine metabolism (ko00270);; MAPK signaling pathway - plant (ko04016)	[T]	Signal transduction mechanisms	Aminotransferase class I and II	1-aminocyclopropane-1-carboxylate synthase OS=Nicotiana tabacum OX=4097 GN=ACS1 PE=2 SV=1	T	Signal transduction mechanisms	LOW QUALITY PROTEIN: 1-aminocyclopropane-1-carboxylate synthase-like [Asparagus officinalis]
Asa4G06323	122	72	78	22	27	19	6.70432	3.63832	3.92968	1.59535	3.63666	2.23943	1.83e-07	-2.07846	down	[R]	General function prediction only	Molecular Function: chitinase activity (GO:0004568);; Biological Process: carbohydrate metabolic process (GO:0005975);; Biological Process: chitin catabolic process (GO:0006032);; Molecular Function: chitin binding (GO:0008061);; Biological Process: cell wall macromolecule catabolic process (GO:0016998);;	K20547|7.8e-92|egu:105059691|K20547 basic endochitinase B [EC:3.2.1.14] | (RefSeq) chitinase 1	Amino sugar and nucleotide sugar metabolism (ko00520);; MAPK signaling pathway - plant (ko04016)	[R]	General function prediction only	Chitinase class I	Endochitinase OS=Persea americana OX=3435 GN=chi1 PE=1 SV=2	U	Intracellular trafficking, secretion, and vesicular transport	chitinase, partial [Allium sativum]
Asa6G04685	1358	767	1350	0	0	14	29.4548	15.3622	27.1699	1.6273	2.78327	1.16428	0.0328013	-2.06087	down	--		Molecular Function: protein kinase activity (GO:0004672);; Molecular Function: ATP binding (GO:0005524);; Biological Process: protein phosphorylation (GO:0006468);; Cellular Component: integral component of membrane (GO:0016021);; Molecular Function: polysaccharide binding (GO:0030247);;	K13416|2.4e-49|boe:106306477|K13416 brassinosteroid insensitive 1-associated receptor kinase 1 [EC:2.7.10.1 2.7.11.1] | (RefSeq) BRASSINOSTEROID INSENSITIVE 1-associated receptor kinase 1-like isoform X1	MAPK signaling pathway - plant (ko04016);; Plant hormone signal transduction (ko04075);; Plant-pathogen interaction (ko04626)	[T]	Signal transduction mechanisms	Protein kinase domain	Rust resistance kinase Lr10 OS=Triticum aestivum OX=4565 GN=LRK10 PE=2 SV=1	T	Signal transduction mechanisms	rust resistance kinase Lr10-like isoform X3 [Asparagus officinalis]
Asa2G05609	56	32	23	13	5	9	1.69441	0.907004	0.639373	1.71727	1.47944	0.798378	0.000473664	-2.01674	down	--	--	Molecular Function: regulatory region nucleic acid binding (GO:0001067);; Biological Process: response to acid chemical (GO:0001101);; Molecular Function: molecular_function (GO:0003674);; Molecular Function: nucleic acid binding (GO:0003676);; Molecular Function: DNA binding (GO:0003677);; Molecular Function: transcription factor activity, sequence-specific DNA binding (GO:0003700);; Molecular F…	K13424|2.1e-71|pda:103721507|K13424 WRKY transcription factor 33 | (RefSeq) WRKY transcription factor WRKY24-like	MAPK signaling pathway - plant (ko04016);; Plant-pathogen interaction (ko04626)	--	--	WRKY DNA -binding domain	WRKY transcription factor WRKY24 OS=Oryza sativa subsp. indica OX=39946 GN=WRKY24 PE=2 SV=1	K	Transcription	WRKY33 [Asarum heterotropoides]
Asa4G02629	249	202	215	73	59	53	8.03779	6.02425	6.45831	1.71738	1.97567	2.23787	1.91e-15	-2.01662	down	--	--	Molecular Function: protein serine/threonine kinase activity (GO:0004674);; Molecular Function: ATP binding (GO:0005524);; Cellular Component: integral component of membrane (GO:0016021);; Biological Process: recognition of pollen (GO:0048544);;	K13420|9.3e-21|mesc:110601988|K13420 LRR receptor-like serine/threonine-protein kinase FLS2 [EC:2.7.11.1] | (RefSeq) LRR receptor-like serine/threonine-protein kinase FLS2	MAPK signaling pathway - plant (ko04016);; Plant-pathogen interaction (ko04626)	--	--	D-mannose binding lectin	Putative receptor protein kinase ZmPK1 OS=Zea mays OX=4577 GN=PK1 PE=2 SV=2	T	Signal transduction mechanisms	uncharacterized protein A4U43_C08F36050 [Asparagus officinalis]
Asa6G03959	279	253	246	40	84	84	13.7626	11.5014	11.2345	1.76117	0.948071	0.952959	1.48e-09	-2.00153	down	[M]	Cell wall/membrane/envelope biogenesis	Molecular Function: protein kinase activity (GO:0004672);; Molecular Function: ATP binding (GO:0005524);; Cellular Component: integral component of membrane (GO:0016021);;	K13416|2.2e-39|aip:107631618|K13416 brassinosteroid insensitive 1-associated receptor kinase 1 [EC:2.7.10.1 2.7.11.1] | (RefSeq) BRASSINOSTEROID INSENSITIVE 1-associated receptor kinase 1-like isoform X1	MAPK signaling pathway - plant (ko04016);; Plant hormone signal transduction (ko04075);; Plant-pathogen interaction (ko04626)	--	--	Protein kinase domain	Probable LRR receptor-like serine/threonine-protein kinase At1g53430 OS=Arabidopsis thaliana OX=3702 GN=At1g53430 PE=1 SV=1	T	Signal transduction mechanisms	probable LRR receptor-like serine/threonine-protein kinase At1g53440 isoform X2 [Asparagus officinalis]
Asa5G00704	27	40	33	5	11	8	0.536845	0.748923	0.611634	1.79011	0.832433	1.66986	0.000393636	-1.99305	down	--		Molecular Function: protein kinase activity (GO:0004672);; Molecular Function: ATP binding (GO:0005524);; Cellular Component: integral component of membrane (GO:0016021);; Molecular Function: polysaccharide binding (GO:0030247);;	K13416|8.3e-48|bna:106410693|K13416 brassinosteroid insensitive 1-associated receptor kinase 1 [EC:2.7.10.1 2.7.11.1] | (RefSeq) somatic embryogenesis receptor kinase 4-like isoform X1	MAPK signaling pathway - plant (ko04016);; Plant hormone signal transduction (ko04075);; Plant-pathogen interaction (ko04626)	[T]	Signal transduction mechanisms	Protein kinase domain	Rust resistance kinase Lr10 OS=Triticum aestivum OX=4565 GN=LRK10 PE=2 SV=1	T	Signal transduction mechanisms	rust resistance kinase Lr10-like isoform X1 [Asparagus officinalis]
Asa2G05607	354	297	233	71	81	97	10.3265	7.99487	6.29024	1.80966	1.15726	1.57658	2.46e-13	-1.97779	down	--	--	Molecular Function: regulatory region nucleic acid binding (GO:0001067);; Biological Process: response to acid chemical (GO:0001101);; Molecular Function: molecular_function (GO:0003674);; Molecular Function: nucleic acid binding (GO:0003676);; Molecular Function: DNA binding (GO:0003677);; Molecular Function: transcription factor activity, sequence-specific DNA binding (GO:0003700);; Molecular F…	K13424|9.5e-99|aof:109846772|K13424 WRKY transcription factor 33 | (RefSeq) WRKY transcription factor WRKY24	MAPK signaling pathway - plant (ko04016);; Plant-pathogen interaction (ko04626)	--	--	WRKY DNA -binding domain	Probable WRKY transcription factor 33 OS=Arabidopsis thaliana OX=3702 GN=WRKY33 PE=1 SV=2	K	Transcription	probable WRKY transcription factor 26 [Ananas comosus]
Asa3G04980	285	325	292	123	40	97	7.61195	8.03172	7.24358	1.82959	1.01429	0.96297	1.12e-10	-1.97594	down	--	--	Molecular Function: transcription factor activity, sequence-specific DNA binding (GO:0003700);; Cellular Component: nucleus (GO:0005634);; Molecular Function: sequence-specific DNA binding (GO:0043565);;	K13424|3.0e-21|cpap:110823719|K13424 WRKY transcription factor 33 | (RefSeq) probable WRKY transcription factor 25	MAPK signaling pathway - plant (ko04016);; Plant-pathogen interaction (ko04626)	--	--	WRKY DNA -binding domain	WRKY transcription factor 6 OS=Arabidopsis thaliana OX=3702 GN=WRKY6 PE=1 SV=1	K	Transcription	probable WRKY transcription factor 31 [Elaeis guineensis]
Asa2G02535	319	242	386	58	73	135	8.47906	5.92857	9.52263	1.85919	2.48875	2.14741	1.18e-08	-1.95359	down	[E]	Amino acid transport and metabolism	Molecular Function: catalytic activity (GO:0003824);; Biological Process: biosynthetic process (GO:0009058);; Molecular Function: pyridoxal phosphate binding (GO:0030170);;	K20772|4.5e-219|aof:109837839|K20772 1-aminocyclopropane-1-carboxylate synthase 1/2/6 [EC:4.4.1.14] | (RefSeq) LOW QUALITY PROTEIN: 1-aminocyclopropane-1-carboxylate synthase-like	Cysteine and methionine metabolism (ko00270);; MAPK signaling pathway - plant (ko04016)	[T]	Signal transduction mechanisms	Aminotransferase class I and II	1-aminocyclopropane-1-carboxylate synthase OS=Nicotiana tabacum OX=4097 GN=ACS1 PE=2 SV=1	T	Signal transduction mechanisms	LOW QUALITY PROTEIN: 1-aminocyclopropane-1-carboxylate synthase-like [Asparagus officinalis]
Asa6G05039	968	1018	1163	268	334	315	26.8692	26.1138	29.9644	1.89039	3.1316	4.63784	1.06e-20	-1.94332	down	--	--	Molecular Function: protein dimerization activity (GO:0046983);;	K13422|6.8e-31|ppp:112279918|K13422 transcription factor MYC2 | (RefSeq) transcription factor MYC4-like isoform X1	MAPK signaling pathway - plant (ko04016);; Plant hormone signal transduction (ko04075)	--	--	bHLH-MYC and R2R3-MYB transcription factors N-terminal	Basic helix-loop-helix protein A OS=Pisum sativum OX=3888 GN=BHLH PE=3 SV=1	K	Transcription	bHLH transcription factor [Allium cepa]
Asa5G04758	517	300	411	59	152	130	6.92938	3.71983	5.10554	1.95521	2.57922	2.5143	3.61e-07	-1.91878	down	[P]	Inorganic ion transport and metabolism	Molecular Function: copper ion binding (GO:0005507);; Molecular Function: ATP binding (GO:0005524);; Cellular Component: integral component of membrane (GO:0016021);; Molecular Function: cation-transporting ATPase activity (GO:0019829);; Biological Process: metal ion transport (GO:0030001);;	K17686|0.0e+00|aof:109842486|K17686 P-type Cu+ transporter [EC:7.2.2.8] | (RefSeq) probable copper-transporting ATPase HMA5	MAPK signaling pathway - plant (ko04016)	[P]	Inorganic ion transport and metabolism	E1-E2 ATPase	Copper-transporting ATPase HMA4 OS=Oryza sativa subsp. japonica OX=39947 GN=HMA4 PE=1 SV=1	P	Inorganic ion transport and metabolism	probable copper-transporting ATPase HMA5 [Asparagus officinalis]
Asa2G05514	111	74	103	34	15	35	10.125	6.23323	8.70418	1.96364	1.59489	2.19698	6.38e-07	-1.91275	down	--	--	Molecular Function: protein kinase activity (GO:0004672);; Molecular Function: protein serine/threonine kinase activity (GO:0004674);; Molecular Function: ATP binding (GO:0005524);; Biological Process: protein phosphorylation (GO:0006468);; Cellular Component: integral component of membrane (GO:0016021);;	K13420|6.4e-25|egr:104440318|K13420 LRR receptor-like serine/threonine-protein kinase FLS2 [EC:2.7.11.1] | (RefSeq) receptor kinase-like protein Xa21	MAPK signaling pathway - plant (ko04016);; Plant-pathogen interaction (ko04626)	--	--	Protein tyrosine and serine/threonine kinase	Receptor kinase-like protein Xa21 OS=Oryza sativa subsp. japonica OX=39947 GN=XA21 PE=1 SV=1	T	Signal transduction mechanisms	putative receptor-like protein kinase At3g47110 [Asparagus officinalis]
Asa2G06823	137	183	245	45	54	69	1.80896	2.22367	2.98968	2.017	1.86313	2.21627	8.22e-09	-1.87751	down	[M]	Cell wall/membrane/envelope biogenesis	Molecular Function: protein serine/threonine kinase activity (GO:0004674);; Molecular Function: ATP binding (GO:0005524);; Cellular Component: integral component of membrane (GO:0016021);;	K13420|1.4e-97|nnu:109115272|K13420 LRR receptor-like serine/threonine-protein kinase FLS2 [EC:2.7.11.1] | (RefSeq) receptor kinase-like protein Xa21	MAPK signaling pathway - plant (ko04016);; Plant-pathogen interaction (ko04626)	--	--	Leucine rich repeat	Putative receptor-like protein kinase At3g47110 OS=Arabidopsis thaliana OX=3702 GN=At3g47110 PE=3 SV=1	T	Signal transduction mechanisms	probable LRR receptor-like serine/threonine-protein kinase At3g47570 [Asparagus officinalis]
Asa6G00733	50	77	61	23	10	22	2.36742	3.36542	2.65974	2.01863	1.87057	1.54713	1.25e-05	-1.8758	down	[U]	Intracellular trafficking, secretion, and vesicular transport	Molecular Function: protein serine/threonine kinase activity (GO:0004674);; Molecular Function: ATP binding (GO:0005524);; Cellular Component: nucleus (GO:0005634);; Cellular Component: cytoplasm (GO:0005737);; Cellular Component: plasma membrane (GO:0005886);; Biological Process: protein phosphorylation (GO:0006468);;	K20714|5.8e-91|aof:109823198|K20714 serine/threonine-protein kinase OXI1 [EC:2.7.11.1] | (RefSeq) serine/threonine-protein kinase OXI1-like	MAPK signaling pathway - plant (ko04016)	[R]	General function prediction only	Protein kinase domain	Serine/threonine-protein kinase OXI1 OS=Arabidopsis thaliana OX=3702 GN=OXI1 PE=1 SV=1	T	Signal transduction mechanisms	serine/threonine-protein kinase OXI1-like [Asparagus officinalis]
Asa0G01592	80	65	112	34	22	23	2.18265	1.63754	2.8309	2.19176	1.85546	2.71121	2.01e-06	-1.82962	down	[T]	Signal transduction mechanisms	Molecular Function: protein kinase activity (GO:0004672);; Molecular Function: protein serine/threonine kinase activity (GO:0004674);; Molecular Function: protein binding (GO:0005515);; Molecular Function: ATP binding (GO:0005524);; Biological Process: protein phosphorylation (GO:0006468);; Cellular Component: integral component of membrane (GO:0016021);;	K13420|1.7e-93|nnu:109115272|K13420 LRR receptor-like serine/threonine-protein kinase FLS2 [EC:2.7.11.1] | (RefSeq) receptor kinase-like protein Xa21	MAPK signaling pathway - plant (ko04016);; Plant-pathogen interaction (ko04626)	--	--	Protein kinase domain	Probable LRR receptor-like serine/threonine-protein kinase At3g47570 OS=Arabidopsis thaliana OX=3702 GN=At3g47570 PE=2 SV=1	T	Signal transduction mechanisms	LRR receptor-like serine/threonine-protein kinase EFR [Asparagus officinalis]
Asa5G00709	1302	1043	1376	401	331	501	27.4231	20.2926	26.8931	2.34951	1.99995	1.70497	7.61e-18	-1.78401	down	--		Molecular Function: protein kinase activity (GO:0004672);; Molecular Function: ATP binding (GO:0005524);; Biological Process: protein phosphorylation (GO:0006468);; Cellular Component: integral component of membrane (GO:0016021);;	K13416|4.7e-48|ccaj:109804867|K13416 brassinosteroid insensitive 1-associated receptor kinase 1 [EC:2.7.10.1 2.7.11.1] | (RefSeq) BRASSINOSTEROID INSENSITIVE 1-associated receptor kinase 1-like	MAPK signaling pathway - plant (ko04016);; Plant hormone signal transduction (ko04075);; Plant-pathogen interaction (ko04626)	--	--	Protein kinase domain	Rust resistance kinase Lr10 OS=Triticum aestivum OX=4565 GN=LRK10 PE=2 SV=1	T	Signal transduction mechanisms	PREDICTED: rust resistance kinase Lr10-like [Musa acuminata subsp. malaccensis]
Asa3G02093	900	930	776	365	231	294	11.9053	11.3659	9.52252	2.44028	4.13868	3.73271	7.29e-23	-1.75525	down	[M]	Cell wall/membrane/envelope biogenesis	Molecular Function: protein serine/threonine kinase activity (GO:0004674);; Molecular Function: ATP binding (GO:0005524);; Cellular Component: integral component of membrane (GO:0016021);;	K13420|2.4e-94|qsu:112038753|K13420 LRR receptor-like serine/threonine-protein kinase FLS2 [EC:2.7.11.1] | (RefSeq) putative receptor-like protein kinase At3g47110	MAPK signaling pathway - plant (ko04016);; Plant-pathogen interaction (ko04626)	--	--	Leucine rich repeat	Receptor kinase-like protein Xa21 OS=Oryza sativa subsp. japonica OX=39947 GN=XA21 PE=1 SV=1	T	Signal transduction mechanisms	probable LRR receptor-like serine/threonine-protein kinase At3g47570 [Asparagus officinalis]
Asa2G00885	65	37	51	16	12	21	1.50762	0.786421	1.0994	2.54678	2.38213	2.69968	0.000224816	-1.72873	down	[M]	Cell wall/membrane/envelope biogenesis	Molecular Function: protein serine/threonine kinase activity (GO:0004674);; Molecular Function: ATP binding (GO:0005524);; Cellular Component: integral component of membrane (GO:0016021);;	K13416|8.3e-52|mdm:103416332|K13416 brassinosteroid insensitive 1-associated receptor kinase 1 [EC:2.7.10.1 2.7.11.1] | (RefSeq) BRASSINOSTEROID INSENSITIVE 1-associated receptor kinase 1-like isoform X1	MAPK signaling pathway - plant (ko04016);; Plant hormone signal transduction (ko04075);; Plant-pathogen interaction (ko04626)	--	--	Protein kinase domain	G-type lectin S-receptor-like serine/threonine-protein kinase LECRK2 OS=Oryza sativa subsp. japonica OX=39947 GN=LECRK2 PE=3 SV=1	T	Signal transduction mechanisms	G-type lectin S-receptor-like serine/threonine-protein kinase LECRK2 isoform X1 [Asparagus officinalis]
Asa8G03376	1288	1768	1517	795	326	523	115.436	146.397	126.077	2.63599	3.91902	2.88517	1.38e-11	-1.68426	down	--	--	Molecular Function: calcium ion binding (GO:0005509);;	K02183|1.4e-35|egu:105057333|K02183 calmodulin | (RefSeq) calmodulin-like protein 5	MAPK signaling pathway - plant (ko04016);; Phosphatidylinositol signaling system (ko04070);; Plant-pathogen interaction (ko04626)	[T]	Signal transduction mechanisms	EF-hand domain pair	Calcium-binding protein CP1 OS=Arabidopsis thaliana OX=3702 GN=CP1 PE=2 SV=1	T	Signal transduction mechanisms	calcium-binding protein CP1 [Elaeis guineensis]
Asa5G00990	99	153	191	39	44	70	1.98448	2.83785	3.56737	2.76342	5.54606	4.22134	6.4e-06	-1.65739	down	--		Molecular Function: protein kinase activity (GO:0004672);; Molecular Function: ATP binding (GO:0005524);; Cellular Component: integral component of membrane (GO:0016021);;	K13416|7.4e-44|lsv:111899016|K13416 brassinosteroid insensitive 1-associated receptor kinase 1 [EC:2.7.10.1 2.7.11.1] | (RefSeq) BRASSINOSTEROID INSENSITIVE 1-associated receptor kinase 1-like isoform X1	MAPK signaling pathway - plant (ko04016);; Plant hormone signal transduction (ko04075);; Plant-pathogen interaction (ko04626)	--	--	Protein tyrosine and serine/threonine kinase	Proline-rich receptor-like protein kinase PERK2 OS=Arabidopsis thaliana OX=3702 GN=PERK2 PE=2 SV=3	T	Signal transduction mechanisms	LRR receptor-like serine/threonine-protein kinase GSO2 [Asparagus officinalis]
Asa4G02968	103	69	74	12	28	41	4.59843	2.82082	3.04763	2.76375	8.32329	7.26787	0.000504507	-1.6573	down	--	--	Molecular Function: transcription factor activity, sequence-specific DNA binding (GO:0003700);; Cellular Component: nucleus (GO:0005634);; Molecular Function: sequence-specific DNA binding (GO:0043565);;	K13424|5.9e-17|mus:103994080|K13424 WRKY transcription factor 33 | (RefSeq) probable WRKY transcription factor 26 isoform X3	MAPK signaling pathway - plant (ko04016);; Plant-pathogen interaction (ko04626)	--	--	WRKY DNA -binding domain	Probable WRKY transcription factor 50 OS=Arabidopsis thaliana OX=3702 GN=WRKY50 PE=2 SV=1	K	Transcription	probable WRKY transcription factor 50 [Zea mays]
Asa2G04414	20	35	40	14	11	7	0.402811	0.661921	0.765062	3.01201	2.46642	3.70237	0.00563802	-1.5929	down	[R]	General function prediction only	Molecular Function: protein kinase activity (GO:0004672);; Molecular Function: protein serine/threonine kinase activity (GO:0004674);; Molecular Function: protein binding (GO:0005515);; Molecular Function: ATP binding (GO:0005524);; Biological Process: protein phosphorylation (GO:0006468);; Cellular Component: integral component of membrane (GO:0016021);;	K13420|4.5e-78|qsu:112038753|K13420 LRR receptor-like serine/threonine-protein kinase FLS2 [EC:2.7.11.1] | (RefSeq) putative receptor-like protein kinase At3g47110	MAPK signaling pathway - plant (ko04016);; Plant-pathogen interaction (ko04626)	--	--	Protein kinase domain	Receptor kinase-like protein Xa21 OS=Oryza sativa subsp. indica OX=39946 GN=XA21 PE=1 SV=1	T	Signal transduction mechanisms	probable LRR receptor-like serine/threonine-protein kinase At3g47570 [Asparagus officinalis]
Asa8G00382	30	55	79	14	23	19	1.11247	1.88557	2.71566	3.06636	5.39591	5.69459	0.00211098	-1.58648	down	--	--	Molecular Function: calcium ion binding (GO:0005509);; Cellular Component: nucleus (GO:0005634);; Cellular Component: cytoplasm (GO:0005737);;	K02183|8.3e-26|cann:107843452|K02183 calmodulin | (RefSeq) calmodulin-2/4-like	MAPK signaling pathway - plant (ko04016);; Phosphatidylinositol signaling system (ko04070);; Plant-pathogen interaction (ko04626)	[E]	Amino acid transport and metabolism	Serine hydrolase (FSH1)	Calmodulin OS=Triticum aestivum OX=4565 PE=1 SV=3	E	Amino acid transport and metabolism	hypothetical protein ZEAMMB73_Zm00001d022546 [Zea mays]
Asa2G05606	589	450	408	261	133	186	16.8822	11.9311	10.8393	3.41198	0.857073	2.81764	1.21e-09	-1.52406	down	--	--	Molecular Function: regulatory region nucleic acid binding (GO:0001067);; Biological Process: response to acid chemical (GO:0001101);; Molecular Function: molecular_function (GO:0003674);; Molecular Function: nucleic acid binding (GO:0003676);; Molecular Function: DNA binding (GO:0003677);; Molecular Function: transcription factor activity, sequence-specific DNA binding (GO:0003700);; Molecular F…	K13424|1.4e-102|aof:109846772|K13424 WRKY transcription factor 33 | (RefSeq) WRKY transcription factor WRKY24	MAPK signaling pathway - plant (ko04016);; Plant-pathogen interaction (ko04626)	--	--	WRKY DNA -binding domain	WRKY transcription factor WRKY24 OS=Oryza sativa subsp. indica OX=39946 GN=WRKY24 PE=2 SV=1	K	Transcription	probable WRKY transcription factor 26 [Ananas comosus]
Asa6G01451	24	82	29	10	14	23	1.12135	3.52889	1.23183	3.51323	4.97538	4.83558	0.0148461	-1.50395	down	--	--	Biological Process: response to reactive oxygen species (GO:0000302);; Molecular Function: molecular_function (GO:0003674);; Molecular Function: transcription factor activity, sequence-specific DNA binding (GO:0003700);; Biological Process: regulation of transcription, DNA-templated (GO:0006355);; Biological Process: response to stress (GO:0006950);; Biological Process: response to oxidative stre…	K13422|5.5e-12|sot:102597649|K13422 transcription factor MYC2 | (RefSeq) jamyc2; transcription factor MYC2-like	MAPK signaling pathway - plant (ko04016);; Plant hormone signal transduction (ko04075)	--	--	Helix-loop-helix DNA-binding domain	Transcription factor FER-LIKE IRON DEFICIENCY-INDUCED TRANSCRIPTION FACTOR OS=Arabidopsis thaliana OX=3702 GN=FIT PE=1 SV=1	K	Transcription	transcription factor FER-LIKE IRON DEFICIENCY-INDUCED TRANSCRIPTION FACTOR-like [Asparagus officinalis]
Asa2G04130	427	362	504	188	140	199	8.91195	6.96869	9.7447	3.63404	2.40942	2.42185	2.91e-11	-1.49027	down	--		Molecular Function: protein kinase activity (GO:0004672);; Molecular Function: ATP binding (GO:0005524);; Cellular Component: integral component of membrane (GO:0016021);; Molecular Function: polysaccharide binding (GO:0030247);;	K13416|1.4e-47|adu:107481749|K13416 brassinosteroid insensitive 1-associated receptor kinase 1 [EC:2.7.10.1 2.7.11.1] | (RefSeq) BRASSINOSTEROID INSENSITIVE 1-associated receptor kinase 1-like isoform X1	MAPK signaling pathway - plant (ko04016);; Plant hormone signal transduction (ko04075);; Plant-pathogen interaction (ko04626)	[T]	Signal transduction mechanisms	Protein tyrosine and serine/threonine kinase	LEAF RUST 10 DISEASE-RESISTANCE LOCUS RECEPTOR-LIKE PROTEIN KINASE-like 2.1 OS=Arabidopsis thaliana OX=3702 GN=LRK10L-2.1 PE=3 SV=1	T	Signal transduction mechanisms	LEAF RUST 10 DISEASE-RESISTANCE LOCUS RECEPTOR-LIKE PROTEIN KINASE-like 2.1 [Phoenix dactylifera]
Asa2G00876	257	157	201	86	83	77	4.25368	2.40095	3.07913	3.64046	3.45708	2.47218	2.62e-07	-1.48988	down	--		Molecular Function: protein serine/threonine kinase activity (GO:0004674);; Molecular Function: ATP binding (GO:0005524);; Cellular Component: integral component of membrane (GO:0016021);;	K13416|3.8e-58|mdm:103416332|K13416 brassinosteroid insensitive 1-associated receptor kinase 1 [EC:2.7.10.1 2.7.11.1] | (RefSeq) BRASSINOSTEROID INSENSITIVE 1-associated receptor kinase 1-like isoform X1	MAPK signaling pathway - plant (ko04016);; Plant hormone signal transduction (ko04075);; Plant-pathogen interaction (ko04626)	--	--	Protein kinase domain	G-type lectin S-receptor-like serine/threonine-protein kinase LECRK1 OS=Oryza sativa subsp. japonica OX=39947 GN=LECRK1 PE=2 SV=1	T	Signal transduction mechanisms	G-type lectin S-receptor-like serine/threonine-protein kinase LECRK2 [Asparagus officinalis]
Asa5G00975	220	315	255	95	125	94	7.71392	10.1925	8.26682	3.7262	3.59008	4.10069	9.14e-08	-1.47924	down	[S]	Function unknown	--	K03781|2.3e-13|csl:COCSUDRAFT_37867|K03781 catalase [EC:1.11.1.6] | (RefSeq) catalase-domain-containing protein	Tryptophan metabolism (ko00380);; Glyoxylate and dicarboxylate metabolism (ko00630);; Carbon metabolism (ko01200);; MAPK signaling pathway - plant (ko04016);; Peroxisome (ko04146)	[T]	Signal transduction mechanisms	TraB family	--	T	Signal transduction mechanisms	traB domain-containing protein isoform X1 [Elaeis guineensis]
Asa2G00862	129	80	167	28	30	91	2.11332	1.20724	2.54189	4.0821	3.13926	2.53841	0.00407206	-1.43247	down	--		Molecular Function: protein serine/threonine kinase activity (GO:0004674);; Molecular Function: ATP binding (GO:0005524);; Cellular Component: integral component of membrane (GO:0016021);;	K13416|7.7e-59|mdm:103416332|K13416 brassinosteroid insensitive 1-associated receptor kinase 1 [EC:2.7.10.1 2.7.11.1] | (RefSeq) BRASSINOSTEROID INSENSITIVE 1-associated receptor kinase 1-like isoform X1	MAPK signaling pathway - plant (ko04016);; Plant hormone signal transduction (ko04075);; Plant-pathogen interaction (ko04626)	--	--	Protein tyrosine and serine/threonine kinase	G-type lectin S-receptor-like serine/threonine-protein kinase LECRK1 OS=Oryza sativa subsp. indica OX=39946 GN=LECRK1 PE=1 SV=2	T	Signal transduction mechanisms	uncharacterized protein A4U43_C01F9380 [Asparagus officinalis]
Asa3G00638	1402	1414	1364	589	585	669	123.086	114.683	111.059	4.70417	3.26915	3.20509	5.61e-17	-1.37401	down	[F]	Nucleotide transport and metabolism	Molecular Function: nucleoside diphosphate kinase activity (GO:0004550);; Molecular Function: ATP binding (GO:0005524);; Biological Process: GTP biosynthetic process (GO:0006183);; Biological Process: UTP biosynthetic process (GO:0006228);; Biological Process: CTP biosynthetic process (GO:0006241);;	K00940|2.7e-74|aof:109825501|K00940 nucleoside-diphosphate kinase [EC:2.7.4.6] | (RefSeq) nucleoside diphosphate kinase 1	Purine metabolism (ko00230);; Pyrimidine metabolism (ko00240);; MAPK signaling pathway - plant (ko04016)	[F]	Nucleotide transport and metabolism	Nucleoside diphosphate kinase	Nucleoside diphosphate kinase B OS=Flaveria bidentis OX=4224 PE=2 SV=1	F	Nucleotide transport and metabolism	nucleoside diphosphate kinase, partial [Hyacinthus orientalis]
Asa6G03085	77	115	79	43	33	42	2.55115	3.53017	2.42654	4.84656	4.42144	3.72698	7.99e-05	-1.35808	down	[U]	Intracellular trafficking, secretion, and vesicular transport	Molecular Function: protein serine/threonine kinase activity (GO:0004674);; Molecular Function: ATP binding (GO:0005524);; Cellular Component: nucleus (GO:0005634);; Cellular Component: cytoplasm (GO:0005737);; Cellular Component: plasma membrane (GO:0005886);; Biological Process: protein phosphorylation (GO:0006468);;	K20714|2.6e-124|aof:109823198|K20714 serine/threonine-protein kinase OXI1 [EC:2.7.11.1] | (RefSeq) serine/threonine-protein kinase OXI1-like	MAPK signaling pathway - plant (ko04016)	[R]	General function prediction only	Protein kinase domain	Serine/threonine-protein kinase OXI1 OS=Arabidopsis thaliana OX=3702 GN=OXI1 PE=1 SV=1	T	Signal transduction mechanisms	serine/threonine-protein kinase OXI1-like [Asparagus officinalis]
Asa6G04157	101	102	90	40	45	44	1.69752	1.58268	1.401	5.08057	0.159102	6.76305	3.09e-05	-1.33935	down	[R]	General function prediction only	Biological Process: defense response to oomycetes (GO:0002229);; Molecular Function: transmembrane receptor protein serine/threonine kinase activity (GO:0004675);; Molecular Function: ATP binding (GO:0005524);; Cellular Component: plasma membrane (GO:0005886);; Biological Process: defense response (GO:0006952);; Biological Process: defense response to bacterium (GO:0042742);;	K13416|3.1e-81|zju:107427532|K13416 brassinosteroid insensitive 1-associated receptor kinase 1 [EC:2.7.10.1 2.7.11.1] | (RefSeq) dual specificity protein kinase zakA-like	MAPK signaling pathway - plant (ko04016);; Plant hormone signal transduction (ko04075);; Plant-pathogen interaction (ko04626)	[T]	Signal transduction mechanisms	Protein kinase domain	Receptor like protein kinase S.2 OS=Arabidopsis thaliana OX=3702 GN=LECRKS2 PE=2 SV=2	T	Signal transduction mechanisms	receptor like protein kinase S.2 [Elaeis guineensis]
Asa2G01694	857	848	1091	518	434	344	32.4057	29.6251	38.252	5.50144	4.65025	5.13556	1.83e-09	-1.30122	down	[O]	Posttranslational modification, protein turnover, chaperones	Molecular Function: protein serine/threonine kinase activity (GO:0004674);; Molecular Function: ATP binding (GO:0005524);; Cellular Component: nucleus (GO:0005634);; Cellular Component: cytoplasm (GO:0005737);; Biological Process: protein phosphorylation (GO:0006468);; Biological Process: intracellular signal transduction (GO:0035556);;	K14498|3.2e-147|aof:109820020|K14498 serine/threonine-protein kinase SRK2 [EC:2.7.11.1] | (RefSeq) serine/threonine-protein kinase SAPK3-like	MAPK signaling pathway - plant (ko04016);; Plant hormone signal transduction (ko04075)	[T]	Signal transduction mechanisms	Protein kinase domain	Serine/threonine-protein kinase SAPK3 OS=Oryza sativa subsp. indica OX=39946 GN=SAPK3 PE=1 SV=2	T	Signal transduction mechanisms	serine/threonine-protein kinase SAPK3-like [Asparagus officinalis]
Allium_sativum_newGene_5703	39	56	50	14	19	30	0.659438	0.86832	0.773409	5.51914	7.58823	4.63334	0.00749166	-1.30027	down	[M]	Cell wall/membrane/envelope biogenesis	Molecular Function: protein serine/threonine kinase activity (GO:0004674);; Molecular Function: ATP binding (GO:0005524);; Cellular Component: integral component of membrane (GO:0016021);;	K13420|1.6e-97|qsu:112038753|K13420 LRR receptor-like serine/threonine-protein kinase FLS2 [EC:2.7.11.1] | (RefSeq) putative receptor-like protein kinase At3g47110	MAPK signaling pathway - plant (ko04016);; Plant-pathogen interaction (ko04626)	--	--	Protein kinase domain	Putative receptor-like protein kinase At3g47110 OS=Arabidopsis thaliana OX=3702 GN=At3g47110 PE=3 SV=1	T	Signal transduction mechanisms	probable LRR receptor-like serine/threonine-protein kinase At3g47570 [Asparagus officinalis]
Asa4G02628	247	204	184	118	61	144	4.55656	3.48053	3.14285	7.14977	4.05394	5.07257	0.000237984	-1.17155	down	--		Molecular Function: protein serine/threonine kinase activity (GO:0004674);; Molecular Function: ATP binding (GO:0005524);; Cellular Component: integral component of membrane (GO:0016021);; Biological Process: recognition of pollen (GO:0048544);;	K13420|4.7e-52|mesc:110601988|K13420 LRR receptor-like serine/threonine-protein kinase FLS2 [EC:2.7.11.1] | (RefSeq) LRR receptor-like serine/threonine-protein kinase FLS2	MAPK signaling pathway - plant (ko04016);; Plant-pathogen interaction (ko04626)	--	--	Protein kinase domain	Putative receptor protein kinase ZmPK1 OS=Zea mays OX=4577 GN=PK1 PE=2 SV=2	T	Signal transduction mechanisms	uncharacterized protein A4U43_C08F36050 [Asparagus officinalis]
Asa3G01249	392	526	467	301	187	222	6.47066	8.02723	7.15362	7.17731	6.04695	7.57886	2.83e-08	-1.171	down	[M]	Cell wall/membrane/envelope biogenesis	Molecular Function: protein serine/threonine kinase activity (GO:0004674);; Molecular Function: ATP binding (GO:0005524);; Cellular Component: integral component of membrane (GO:0016021);; Biological Process: recognition of pollen (GO:0048544);;	K13420|1.3e-79|mesc:110601988|K13420 LRR receptor-like serine/threonine-protein kinase FLS2 [EC:2.7.11.1] | (RefSeq) LRR receptor-like serine/threonine-protein kinase FLS2	MAPK signaling pathway - plant (ko04016);; Plant-pathogen interaction (ko04626)	--	--	Protein kinase domain	Putative receptor protein kinase ZmPK1 OS=Zea mays OX=4577 GN=PK1 PE=2 SV=2	T	Signal transduction mechanisms	putative receptor protein kinase ZmPK1 isoform X3 [Asparagus officinalis]
Asa2G04008	384	275	289	215	73	199	6.41013	4.23783	4.47274	7.2135	9.67513	10.2701	0.000815809	-1.16995	down	--		Molecular Function: protein serine/threonine kinase activity (GO:0004674);; Molecular Function: ATP binding (GO:0005524);; Cellular Component: integral component of membrane (GO:0016021);; Biological Process: recognition of pollen (GO:0048544);;	K13416|1.4e-57|ccaj:109804867|K13416 brassinosteroid insensitive 1-associated receptor kinase 1 [EC:2.7.10.1 2.7.11.1] | (RefSeq) BRASSINOSTEROID INSENSITIVE 1-associated receptor kinase 1-like	MAPK signaling pathway - plant (ko04016);; Plant hormone signal transduction (ko04075);; Plant-pathogen interaction (ko04626)	--	--	Protein kinase domain	G-type lectin S-receptor-like serine/threonine-protein kinase At2g19130 OS=Arabidopsis thaliana OX=3702 GN=At2g19130 PE=2 SV=1	T	Signal transduction mechanisms	G-type lectin S-receptor-like serine/threonine-protein kinase At2g19130 [Asparagus officinalis]
Asa0G05245	1004	828	901	442	414	552	99.5356	75.8408	82.8044	7.40009	5.81401	6.84459	6.15e-09	-1.15281	down	[F]	Nucleotide transport and metabolism	Molecular Function: nucleoside diphosphate kinase activity (GO:0004550);; Molecular Function: ATP binding (GO:0005524);; Biological Process: GTP biosynthetic process (GO:0006183);; Biological Process: UTP biosynthetic process (GO:0006228);; Biological Process: CTP biosynthetic process (GO:0006241);;	K00940|2.9e-64|aof:109825501|K00940 nucleoside-diphosphate kinase [EC:2.7.4.6] | (RefSeq) nucleoside diphosphate kinase 1	Purine metabolism (ko00230);; Pyrimidine metabolism (ko00240);; MAPK signaling pathway - plant (ko04016)	[F]	Nucleotide transport and metabolism	Nucleoside diphosphate kinase	Nucleoside diphosphate kinase B OS=Flaveria bidentis OX=4224 PE=2 SV=1	F	Nucleotide transport and metabolism	nucleoside diphosphate kinase, partial [Hyacinthus orientalis]
Asa2G00903	190	162	194	92	83	113	17.0927	13.4659	16.1662	8.30096	7.96962	11.1631	2.49e-05	-1.11107	down	[M]	Cell wall/membrane/envelope biogenesis	Molecular Function: protein serine/threonine kinase activity (GO:0004674);; Molecular Function: ATP binding (GO:0005524);; Cellular Component: integral component of membrane (GO:0016021);;	K13416|2.0e-26|mdm:103416332|K13416 brassinosteroid insensitive 1-associated receptor kinase 1 [EC:2.7.10.1 2.7.11.1] | (RefSeq) BRASSINOSTEROID INSENSITIVE 1-associated receptor kinase 1-like isoform X1	MAPK signaling pathway - plant (ko04016);; Plant hormone signal transduction (ko04075);; Plant-pathogen interaction (ko04626)	--	--	Protein kinase domain	G-type lectin S-receptor-like serine/threonine-protein kinase LECRK1 OS=Oryza sativa subsp. indica OX=39946 GN=LECRK1 PE=1 SV=2	G	Carbohydrate transport and metabolism	G-type lectin S-receptor-like serine/threonine-protein kinase LECRK2 isoform X1 [Asparagus officinalis]
Asa4G01705	411	386	383	193	218	214	7.15442	6.20799	6.18362	8.51761	4.58642	8.75341	3.17e-07	-1.10032	down	--	--	Cellular Component: integral component of membrane (GO:0016021);;	K13414|9.7e-72|sbi:8063411|K13414 mitogen-activated protein kinase kinase kinase 1 [EC:2.7.11.25] | (RefSeq) uncharacterized protein LOC8063411	MAPK signaling pathway - plant (ko04016);; Plant-pathogen interaction (ko04626)	--	--	--	Protein OPAQUE10 OS=Zea mays OX=4577 GN=O10 PE=1 SV=1	T	Signal transduction mechanisms	uncharacterized protein LOC109847935, partial [Asparagus officinalis]
Asa5G05285	646	610	710	412	323	334	11.7273	10.2399	11.9602	8.8978	5.21315	4.4401	9.77e-10	-1.08491	down	--		Molecular Function: protein serine/threonine kinase activity (GO:0004674);; Molecular Function: ATP binding (GO:0005524);; Cellular Component: integral component of membrane (GO:0016021);; Biological Process: recognition of pollen (GO:0048544);;	K13420|1.7e-86|mesc:110601988|K13420 LRR receptor-like serine/threonine-protein kinase FLS2 [EC:2.7.11.1] | (RefSeq) LRR receptor-like serine/threonine-protein kinase FLS2	MAPK signaling pathway - plant (ko04016);; Plant-pathogen interaction (ko04626)	--	--	Protein kinase domain	G-type lectin S-receptor-like serine/threonine-protein kinase At1g34300 OS=Arabidopsis thaliana OX=3702 GN=At1g34300 PE=1 SV=1	T	Signal transduction mechanisms	G-type lectin S-receptor-like serine/threonine-protein kinase At1g34300 [Asparagus officinalis]
Asa6G03970	2060	1571	1416	970	730	1054	72.8286	51.3223	46.4411	9.0476	6.72215	10.8678	2.88e-07	-1.07972	down	[J]	Translation, ribosomal structure and biogenesis	Molecular Function: MAP kinase activity (GO:0004707);; Molecular Function: ATP binding (GO:0005524);;	K20536|2.8e-197|aof:109850068|K20536 mitogen-activated protein kinase 3 [EC:2.7.11.24] | (RefSeq) mitogen-activated protein kinase 5	MAPK signaling pathway - plant (ko04016);; Plant-pathogen interaction (ko04626)	[T]	Signal transduction mechanisms	Protein kinase domain	Mitogen-activated protein kinase 5 OS=Oryza sativa subsp. indica OX=39946 GN=MPK5 PE=1 SV=2	T	Signal transduction mechanisms	mitogen-activated protein kinase 5 [Asparagus officinalis]
Asa8G04338	130	238	106	78	114	59	6.09195	10.3419	4.58968	10.7735	5.16141	8.29138	0.0170764	-1.03075	down	--	--	Molecular Function: molecular_function (GO:0003674);; Molecular Function: transcription factor activity, sequence-specific DNA binding (GO:0003700);; Biological Process: regulation of transcription, DNA-templated (GO:0006355);; Biological Process: biological_process (GO:0008150);; Biological Process: regulation of biosynthetic process (GO:0009889);; Biological Process: regulation of gene expressi…	K13422|1.5e-06|ini:109158398|K13422 transcription factor MYC2 | (RefSeq) transcription factor MYC2-like	MAPK signaling pathway - plant (ko04016);; Plant hormone signal transduction (ko04075)	--	--	Helix-loop-helix DNA-binding domain	Transcription factor bHLH19 OS=Arabidopsis thaliana OX=3702 GN=BHLH19 PE=1 SV=1	K	Transcription	transcription factor bHLH18-like isoform X3 [Asparagus officinalis]
Allium_sativum_newGene_43753	129	81	130	88	42	62	1.59968	0.924194	1.58801	11.0416	9.3416	9.00946	0.00574303	-1.02398	down	--	--	Molecular Function: protein serine/threonine kinase activity (GO:0004674);; Molecular Function: ATP binding (GO:0005524);; Cellular Component: integral component of membrane (GO:0016021);;	K13420|8.5e-21|gab:108470790|K13420 LRR receptor-like serine/threonine-protein kinase FLS2 [EC:2.7.11.1] | (RefSeq) probable LRR receptor-like serine/threonine-protein kinase At3g47570	MAPK signaling pathway - plant (ko04016);; Plant-pathogen interaction (ko04626)	--	--	Leucine rich repeat	Probable LRR receptor-like serine/threonine-protein kinase At3g47570 OS=Arabidopsis thaliana OX=3702 GN=At3g47570 PE=2 SV=1	T	Signal transduction mechanisms	probable LRR receptor-like serine/threonine-protein kinase At3g47570 [Asparagus officinalis]
Asa5G00985	99	86	126	52	48	75	1.90801	1.52608	2.24881	11.5982	15.7184	35.1932	0.00485499	-1.00443	down	--		Molecular Function: protein kinase activity (GO:0004672);; Molecular Function: ATP binding (GO:0005524);; Cellular Component: integral component of membrane (GO:0016021);;	K13416|4.5e-44|oeu:111411740|K13416 brassinosteroid insensitive 1-associated receptor kinase 1 [EC:2.7.10.1 2.7.11.1] | (RefSeq) BRASSINOSTEROID INSENSITIVE 1-associated receptor kinase 1-like	MAPK signaling pathway - plant (ko04016);; Plant hormone signal transduction (ko04075);; Plant-pathogen interaction (ko04626)	--	--	Protein tyrosine and serine/threonine kinase	Proline-rich receptor-like protein kinase PERK2 OS=Arabidopsis thaliana OX=3702 GN=PERK2 PE=2 SV=3	T	Signal transduction mechanisms	LRR receptor-like serine/threonine-protein kinase GSO2 [Asparagus officinalis]
Asa8G04993	47	35	27	47	126	96	2.97848	2.03896	1.55325	13.2442	15.4357	12.863	0.0437053	1.0538	up	--	--	Molecular Function: molecular_function (GO:0003674);; Molecular Function: transcription factor activity, sequence-specific DNA binding (GO:0003700);; Biological Process: regulation of transcription, DNA-templated (GO:0006355);; Biological Process: biological_process (GO:0008150);; Biological Process: regulation of biosynthetic process (GO:0009889);; Biological Process: regulation of gene expressi…	K13422|7.3e-06|ppp:112288376|K13422 transcription factor MYC2 | (RefSeq) transcription factor MYC3-like isoform X1	MAPK signaling pathway - plant (ko04016);; Plant hormone signal transduction (ko04075)	--	--	Helix-loop-helix DNA-binding domain	Transcription factor bHLH19 OS=Arabidopsis thaliana OX=3702 GN=BHLH19 PE=1 SV=1	K	Transcription	PREDICTED: transcription factor bHLH25-like isoform X1 [Musa acuminata subsp. malaccensis]
Allium_sativum_newGene_33941	29	32	42	103	76	88	1.23236	1.2528	1.66255	15.9827	20.0942	17.8649	0.00207473	1.10816	up	--	--	Molecular Function: protein kinase activity (GO:0004672);; Molecular Function: ATP binding (GO:0005524);;	K14498|7.2e-08|nnu:104601938|K14498 serine/threonine-protein kinase SRK2 [EC:2.7.11.1] | (RefSeq) serine/threonine-protein kinase SAPK10-like	MAPK signaling pathway - plant (ko04016);; Plant hormone signal transduction (ko04075)	--	--	--	--	T	Signal transduction mechanisms	serine/threonine-protein kinase SAPK8-like [Camellia sinensis]
Asa1G04002	332	399	397	1148	974	872	23.8562	26.487	26.4614	20.3176	14.5089	19.4569	1.36e-10	1.18332	up	[R]	General function prediction only	Molecular Function: acid phosphatase activity (GO:0003993);;	K20728|2.5e-34|thj:104814965|K20728 vegetative storage protein 2 | (RefSeq) vegetative storage protein 2-like	MAPK signaling pathway - plant (ko04016)	--	--	HAD superfamily, subfamily IIIB (Acid phosphatase)	Acid phosphatase 1 OS=Solanum lycopersicum OX=4081 GN=APS1 PE=2 SV=1	S	Function unknown	acid phosphatase 1-like [Asparagus officinalis]
Asa0G01674	15	13	14	78	27	26	0.565787	0.442381	0.501208	22.7522	6.98183	23.0676	0.0389854	1.23764	up	[T]	Signal transduction mechanisms	Molecular Function: protein serine/threonine kinase activity (GO:0004674);; Molecular Function: ATP binding (GO:0005524);; Cellular Component: cytoplasm (GO:0005737);; Biological Process: regulation of mitotic cell cycle (GO:0007346);; Cellular Component: integral component of membrane (GO:0016021);; Biological Process: signal transduction by protein phosphorylation (GO:0023014);; Biological Proc…	K20716|1.4e-59|mesc:110629620|K20716 mitogen-activated protein kinase kinase kinase 17/18 | (RefSeq) mitogen-activated protein kinase kinase kinase 18-like	MAPK signaling pathway - plant (ko04016)	[T]	Signal transduction mechanisms	Protein kinase domain	Mitogen-activated protein kinase kinase kinase 17 OS=Arabidopsis thaliana OX=3702 GN=MAPKKK17 PE=1 SV=1	T	Signal transduction mechanisms	mitogen-activated protein kinase kinase kinase 18 [Elaeis guineensis]
Asa6G05591	31	28	26	105	73	68	1.08477	0.893857	0.84528	23.5957	39.0453	21.5969	0.000931161	1.25132	up	--	--	Biological Process: reproduction (GO:0000003);; Molecular Function: transcription regulatory region sequence-specific DNA binding (GO:0000976);; Biological Process: developmental process involved in reproduction (GO:0003006);; Molecular Function: molecular_function (GO:0003674);; Molecular Function: transcription factor activity, sequence-specific DNA binding (GO:0003700);; Cellular Component: ce…	K13425|2.9e-37|cann:107839265|K13425 WRKY transcription factor 22 | (RefSeq) WRKY transcription factor 22-like	MAPK signaling pathway - plant (ko04016);; Plant-pathogen interaction (ko04626)	--	--	WRKY DNA -binding domain	Probable WRKY transcription factor 14 OS=Arabidopsis thaliana OX=3702 GN=WRKY14 PE=2 SV=2	K	Transcription	probable WRKY transcription factor 14 [Elaeis guineensis]
Asa5G05959	765	755	563	1445	2627	1727	38.4983	35.0814	26.2523	25.1017	25.3369	16.1432	2.42e-05	1.26965	up	[R]	General function prediction only	Molecular Function: acid phosphatase activity (GO:0003993);;	K20728|1.4e-33|thj:104814965|K20728 vegetative storage protein 2 | (RefSeq) vegetative storage protein 2-like	MAPK signaling pathway - plant (ko04016)	--	--	HAD superfamily, subfamily IIIB (Acid phosphatase)	Acid phosphatase 1 OS=Solanum lycopersicum OX=4081 GN=APS1 PE=2 SV=1	S	Function unknown	acid phosphatase 1-like isoform X2 [Asparagus officinalis]
Asa8G03922	300	305	297	778	997	812	2.77239	2.60442	2.54375	27.0985	43.6557	57.8142	5.93e-09	1.30692	up	--		Molecular Function: protein kinase activity (GO:0004672);; Molecular Function: protein binding (GO:0005515);; Molecular Function: ATP binding (GO:0005524);; Biological Process: protein phosphorylation (GO:0006468);;	K14510|1.8e-47|bvg:104898488|K14510 serine/threonine-protein kinase CTR1 [EC:2.7.11.1] | (RefSeq) serine/threonine-protein kinase CTR1	MAPK signaling pathway - plant (ko04016);; Plant hormone signal transduction (ko04075)	[T]	Signal transduction mechanisms	Protein tyrosine and serine/threonine kinase	Serine/threonine-protein kinase CTR1 OS=Arabidopsis thaliana OX=3702 GN=CTR1 PE=1 SV=1	T	Signal transduction mechanisms	uncharacterized protein LOC109842571 [Asparagus officinalis]
Asa6G01578	15	4	9	35	23	35	0.436238	0.094299	0.24562	27.2476	16.3636	33.1264	0.0412091	1.31463	up	--		Molecular Function: protein serine/threonine kinase activity (GO:0004674);; Molecular Function: ATP binding (GO:0005524);; Cellular Component: integral component of membrane (GO:0016021);;	K13416|7.0e-51|pavi:110767062|K13416 brassinosteroid insensitive 1-associated receptor kinase 1 [EC:2.7.10.1 2.7.11.1] | (RefSeq) BRASSINOSTEROID INSENSITIVE 1-associated receptor kinase 1-like	MAPK signaling pathway - plant (ko04016);; Plant hormone signal transduction (ko04075);; Plant-pathogen interaction (ko04626)	[T]	Signal transduction mechanisms	Protein kinase domain	Probable receptor-like protein kinase At5g20050 OS=Arabidopsis thaliana OX=3702 GN=At5g20050 PE=2 SV=1	T	Signal transduction mechanisms	probable receptor-like protein kinase At5g20050 [Asparagus officinalis]
Asa4G04780	137	137	130	443	368	386	6.04012	5.58528	5.32398	28.4812	23.0997	34.7403	7.54e-12	1.33484	up	--	--	Molecular Function: molecular_function (GO:0003674);; Molecular Function: transcription factor activity, sequence-specific DNA binding (GO:0003700);; Biological Process: regulation of transcription, DNA-templated (GO:0006355);; Biological Process: biological_process (GO:0008150);; Biological Process: regulation of biosynthetic process (GO:0009889);; Biological Process: regulation of gene expressi…	K13422|1.1e-13|dct:110116479|K13422 transcription factor MYC2 | (RefSeq) transcription factor MYC2	MAPK signaling pathway - plant (ko04016);; Plant hormone signal transduction (ko04075)	--	--	Helix-loop-helix DNA-binding domain	Transcription factor bHLH25 OS=Arabidopsis thaliana OX=3702 GN=BHLH25 PE=2 SV=2	K	Transcription	hypothetical protein GW17_00004085, partial [Ensete ventricosum]
Asa5G00850	109	140	111	476	270	358	2.30237	2.74168	2.17013	29.9655	25.7632	35.8709	9.22e-09	1.35906	up	--	--	Molecular Function: protein binding (GO:0005515);; Cellular Component: cellular_component (GO:0005575);; Cellular Component: cell (GO:0005623);; Cellular Component: plasma membrane (GO:0005886);; Biological Process: multicellular organism development (GO:0007275);; Biological Process: biological_process (GO:0008150);; Biological Process: tissue development (GO:0009888);; Biological Process: root …	K13420|1.7e-13|cit:102608136|K13420 LRR receptor-like serine/threonine-protein kinase FLS2 [EC:2.7.11.1] | (RefSeq) LRR receptor-like serine/threonine-protein kinase FLS2	MAPK signaling pathway - plant (ko04016);; Plant-pathogen interaction (ko04626)	--	--	Leucine rich repeat	--	T	Signal transduction mechanisms	uncharacterized protein A4U43_C05F23350 [Asparagus officinalis]
Asa1G04651	10	5	7	27	31	25	0.354669	0.168853	0.239645	41.4162	36.748	16.7733	0.0165231	1.50162	up	--	--	Molecular Function: protein serine/threonine kinase activity (GO:0004674);; Molecular Function: protein binding (GO:0005515);; Molecular Function: ATP binding (GO:0005524);; Cellular Component: cellular_component (GO:0005575);; Cellular Component: cell (GO:0005623);; Cellular Component: plasma membrane (GO:0005886);; Cellular Component: membrane (GO:0016020);; Cellular Component: integral compone…	K13420|4.8e-10|aip:107622636|K13420 LRR receptor-like serine/threonine-protein kinase FLS2 [EC:2.7.11.1] | (RefSeq) probable LRR receptor-like serine/threonine-protein kinase At3g47570 isoform X1	MAPK signaling pathway - plant (ko04016);; Plant-pathogen interaction (ko04626)	--	--	Leucine Rich repeats (2 copies)	Brassinosteroid LRR receptor kinase BRL3 OS=Oryza sativa subsp. japonica OX=39947 GN=BRL3 PE=2 SV=1	T	Signal transduction mechanisms	brassinosteroid LRR receptor kinase BRL1-like [Asparagus officinalis]
Asa6G00432	142	107	80	750	204	264	1.64089	1.13903	0.857485	43.2444	16.9623	26.4266	0.000244136	1.52155	up	[T]	Signal transduction mechanisms	Molecular Function: protein kinase activity (GO:0004672);; Molecular Function: ATP binding (GO:0005524);; Cellular Component: integral component of membrane (GO:0016021);;	K13420|7.1e-127|aof:109844655|K13420 LRR receptor-like serine/threonine-protein kinase FLS2 [EC:2.7.11.1] | (RefSeq) LRR receptor-like serine/threonine-protein kinase FLS2	MAPK signaling pathway - plant (ko04016);; Plant-pathogen interaction (ko04626)	--	--	Leucine rich repeat	LRR receptor-like serine/threonine-protein kinase FLS2 OS=Oryza sativa subsp. japonica OX=39947 GN=FLS2 PE=1 SV=1	T	Signal transduction mechanisms	LRR receptor-like serine/threonine-protein kinase FLS2 [Asparagus officinalis]
Asa5G05234	101	133	107	623	337	352	1.32923	1.61791	1.29895	53.1069	21.3886	41.8726	1.11e-10	1.66931	up	[P]	Inorganic ion transport and metabolism	Molecular Function: copper ion binding (GO:0005507);; Molecular Function: ATP binding (GO:0005524);; Cellular Component: integral component of membrane (GO:0016021);; Molecular Function: cation-transporting ATPase activity (GO:0019829);; Biological Process: metal ion transport (GO:0030001);;	K17686|0.0e+00|aof:109836959|K17686 P-type Cu+ transporter [EC:7.2.2.8] | (RefSeq) probable copper-transporting ATPase HMA5 isoform X1	MAPK signaling pathway - plant (ko04016)	[P]	Inorganic ion transport and metabolism	E1-E2 ATPase	Copper-transporting ATPase HMA5 OS=Oryza sativa subsp. japonica OX=39947 GN=HMA5 PE=2 SV=1	P	Inorganic ion transport and metabolism	probable copper-transporting ATPase HMA5 isoform X1 [Asparagus officinalis]
Asa2G00820	9	8	13	44	51	43	0.332614	0.274324	0.48178	72.1351	94.1583	80.563	0.000317082	1.82614	up	--	--	Molecular Function: protein dimerization activity (GO:0046983);;	K20558|3.3e-24|adu:107495120|K20558 transcription factor SPEECHLESS | (RefSeq) transcription factor SPEECHLESS	MAPK signaling pathway - plant (ko04016)	--	--	Helix-loop-helix DNA-binding domain	Transcription factor bHLH96 OS=Arabidopsis thaliana OX=3702 GN=BHLH96 PE=1 SV=1	K	Transcription	transcription factor bHLH71-like [Phoenix dactylifera]
Asa5G02780	213	172	192	925	1018	938	4.20082	3.13686	3.52347	100.175	99.6436	92.6725	2.4e-24	2.08612	up	[M]	Cell wall/membrane/envelope biogenesis	Molecular Function: protein kinase activity (GO:0004672);; Molecular Function: ATP binding (GO:0005524);; Cellular Component: integral component of membrane (GO:0016021);;	K20718|2.5e-39|dzi:111302552|K20718 LRR receptor-like serine/threonine-protein kinase ERECTA [EC:2.7.11.1] | (RefSeq) LRR receptor-like serine/threonine-protein kinase ERECTA	MAPK signaling pathway - plant (ko04016)	--	--	Protein kinase domain	Probable inactive receptor kinase At5g67200 OS=Arabidopsis thaliana OX=3702 GN=At5g67200 PE=1 SV=1	T	Signal transduction mechanisms	LOW QUALITY PROTEIN: probable inactive receptor kinase At5g67200 [Asparagus officinalis]
Asa0G03760	2	7	4	50	27	24	0.052888	0.167482	0.079084	132.07	119.321	218.717	0.000258329	2.31737	up	[E]	Amino acid transport and metabolism	Molecular Function: catalytic activity (GO:0003824);; Biological Process: biosynthetic process (GO:0009058);; Molecular Function: pyridoxal phosphate binding (GO:0030170);;	K20772|4.3e-206|aof:109837839|K20772 1-aminocyclopropane-1-carboxylate synthase 1/2/6 [EC:4.4.1.14] | (RefSeq) LOW QUALITY PROTEIN: 1-aminocyclopropane-1-carboxylate synthase-like	Cysteine and methionine metabolism (ko00270);; MAPK signaling pathway - plant (ko04016)	[T]	Signal transduction mechanisms	Aminotransferase class I and II	1-aminocyclopropane-1-carboxylate synthase 2 OS=Solanum lycopersicum OX=4081 GN=ACS2 PE=1 SV=2	T	Signal transduction mechanisms	1-aminocyclopropane-1-carboxylic acid synthase [Narcissus tazetta subsp. chinensis]
Asa0G02616	2	4	5	47	20	27	0.055071	0.104749	0.131422	146.685	128.268	127.035	0.000210801	2.39593	up	[E]	Amino acid transport and metabolism	Molecular Function: catalytic activity (GO:0003824);; Biological Process: biosynthetic process (GO:0009058);; Molecular Function: pyridoxal phosphate binding (GO:0030170);;	K20772|1.7e-166|aof:109837839|K20772 1-aminocyclopropane-1-carboxylate synthase 1/2/6 [EC:4.4.1.14] | (RefSeq) LOW QUALITY PROTEIN: 1-aminocyclopropane-1-carboxylate synthase-like	Cysteine and methionine metabolism (ko00270);; MAPK signaling pathway - plant (ko04016)	[T]	Signal transduction mechanisms	Aminotransferase class I and II	1-aminocyclopropane-1-carboxylate synthase 2 OS=Solanum lycopersicum OX=4081 GN=ACS2 PE=1 SV=2	T	Signal transduction mechanisms	1-aminocyclopropane-1-carboxylic acid synthase [Narcissus tazetta subsp. chinensis]
Asa6G03134	20	17	10	110	122	100	0.400108	0.314654	0.173877	166.203	171.317	150.364	1.7e-10	2.47563	up	[T]	Signal transduction mechanisms	Molecular Function: protein kinase activity (GO:0004672);; Molecular Function: ATP binding (GO:0005524);; Cellular Component: integral component of membrane (GO:0016021);;	K13416|2.0e-44|lsv:111899016|K13416 brassinosteroid insensitive 1-associated receptor kinase 1 [EC:2.7.10.1 2.7.11.1] | (RefSeq) BRASSINOSTEROID INSENSITIVE 1-associated receptor kinase 1-like isoform X1	MAPK signaling pathway - plant (ko04016);; Plant hormone signal transduction (ko04075);; Plant-pathogen interaction (ko04626)	--	--	Protein tyrosine and serine/threonine kinase	LRR receptor kinase SERK2 OS=Oryza sativa subsp. japonica OX=39947 GN=SERK4 PE=3 SV=1	T	Signal transduction mechanisms	LRR receptor-like serine/threonine-protein kinase GSO2 [Asparagus officinalis]
Asa1G03217	6	31	13	201	107	104	0.204967	1.11038	0.469331	194.004	187.579	168.966	2.96e-08	2.58836	up	[E]	Amino acid transport and metabolism	Molecular Function: catalytic activity (GO:0003824);; Biological Process: biosynthetic process (GO:0009058);; Molecular Function: pyridoxal phosphate binding (GO:0030170);;	K20772|8.0e-143|aof:109837839|K20772 1-aminocyclopropane-1-carboxylate synthase 1/2/6 [EC:4.4.1.14] | (RefSeq) LOW QUALITY PROTEIN: 1-aminocyclopropane-1-carboxylate synthase-like	Cysteine and methionine metabolism (ko00270);; MAPK signaling pathway - plant (ko04016)	[T]	Signal transduction mechanisms	Aminotransferase class I and II	1-aminocyclopropane-1-carboxylate synthase 2 OS=Solanum lycopersicum OX=4081 GN=ACS2 PE=1 SV=2	T	Signal transduction mechanisms	uncharacterized protein A4U43_C04F24330 [Asparagus officinalis]
Asa4G03256	41	54	63	699	304	370	1.08367	1.32354	1.55331	242.854	289.205	238.597	4.95e-20	2.773	up	[E]	Amino acid transport and metabolism	Molecular Function: catalytic activity (GO:0003824);; Biological Process: biosynthetic process (GO:0009058);; Molecular Function: pyridoxal phosphate binding (GO:0030170);;	K20772|3.7e-205|aof:109837839|K20772 1-aminocyclopropane-1-carboxylate synthase 1/2/6 [EC:4.4.1.14] | (RefSeq) LOW QUALITY PROTEIN: 1-aminocyclopropane-1-carboxylate synthase-like	Cysteine and methionine metabolism (ko00270);; MAPK signaling pathway - plant (ko04016)	[T]	Signal transduction mechanisms	Aminotransferase class I and II	1-aminocyclopropane-1-carboxylate synthase 2 OS=Solanum lycopersicum OX=4081 GN=ACS2 PE=1 SV=2	T	Signal transduction mechanisms	1-aminocyclopropane-1-carboxylic acid synthase [Narcissus tazetta subsp. chinensis]
Asa1G03216	3	4	5	69	34	30	0.59487	0.69374	0.863137	249.405	274.955	363.388	2.44e-06	2.78349	up	--	--	Molecular Function: catalytic activity (GO:0003824);; Biological Process: biosynthetic process (GO:0009058);; Molecular Function: pyridoxal phosphate binding (GO:0030170);;	K20772|2.1e-07|mus:103982773|K20772 1-aminocyclopropane-1-carboxylate synthase 1/2/6 [EC:4.4.1.14] | (RefSeq) 1-aminocyclopropane-1-carboxylate synthase	Cysteine and methionine metabolism (ko00270);; MAPK signaling pathway - plant (ko04016)	--	--	--	--	--	--	1-aminocyclopropane-1-carboxylic acid synthase [Narcissus tazetta subsp. chinensis]
Asa1G00683	0	4	0	40	49	32	0	0.294051	0	671.501	817.787	737.709	9.27e-08	3.65865	up	--	--	Molecular Function: transcription factor activity, sequence-specific DNA binding (GO:0003700);; Cellular Component: nucleus (GO:0005634);; Molecular Function: sequence-specific DNA binding (GO:0043565);;	K13424|5.5e-25|cqi:110684669|K13424 WRKY transcription factor 33 | (RefSeq) WRKY transcription factor WRKY24-like	MAPK signaling pathway - plant (ko04016);; Plant-pathogen interaction (ko04626)	--	--	WRKY DNA -binding domain	Probable WRKY transcription factor 12 OS=Arabidopsis thaliana OX=3702 GN=WRKY12 PE=1 SV=1	K	Transcription	probable WRKY transcription factor 12 [Arachis hypogaea]
Asa2G05968	2	6	6	165	97	98	0.131637	0.390325	0.378096	864.577	761.284	629.93	3.14e-18	4.0505	up	[S]	Function unknown	Cellular Component: extracellular region (GO:0005576);;	K13449|6.9e-50|zma:542352|K13449 pathogenesis-related protein 1 | (RefSeq) prp4; pathogenesis related protein 4 precursor	MAPK signaling pathway - plant (ko04016);; Plant hormone signal transduction (ko04075);; Plant-pathogen interaction (ko04626)	[S]	Function unknown	Cysteine-rich secretory protein family	Pathogenesis-related protein PRB1-3 OS=Hordeum vulgare OX=4513 PE=2 SV=1	S	Function unknown	hypothetical protein BHE74_00002908 [Ensete ventricosum]

## Sheet:  Table S5
Table S5 List of GO terms involved in the regulation of growth -related DEGs.
ID	expression_gralic seedling	expression_blanched garlic seedling	log2FC(Flower-CK/Flower-SP)	Up-or Down-Regulation (CK-F-vs-SP-F)	FDR	GO_annotation	gene_description
Regulation of monopolar cell growth
Asa2G01798	8.07876	31.1608	1.8387	up	1.28e-09	Biological Process: regulation of monopolar cell growth (GO:0051513);;	protein LONGIFOLIA 1-like [Asparagus officinalis]
Asa2G01801	10.6888	39.9135	1.54745	up	2.71e-12	Biological Process: regulation of monopolar cell growth (GO:0051513);;	protein LONGIFOLIA 1-like [Asparagus officinalis]
Asa1G04556	10.9827	54.5618	1.95645	up	1.36e-13	Biological Process: regulation of monopolar cell growth (GO:0051513);;	protein LONGIFOLIA 1 [Asparagus officinalis]
Asa1G04555	9.38676	48.9637	1.97743	up	1.07e-15	Biological Process: regulation of monopolar cell growth (GO:0051513);;	protein LONGIFOLIA 1 [Asparagus officinalis]
Asa2G01799	13.3335	50.2768	1.51509	up	3.08e-09	Biological Process: regulation of monopolar cell growth (GO:0051513);;	protein LONGIFOLIA 1-like [Asparagus officinalis]
“positive regulation of organ growth”
Allium_sativum_newGene_5342	0.938314	3.72614	1.66984	up	7.79e-05	Cellular Component: integral component of membrane (GO:0016021);; Biological Process: positive regulation of organ growth (GO:0046622);;	hypothetical protein E2562_008588 [Oryza meyeriana var. granulata]
Asa0G05424	1.76799	14.5247	2.68396	up	3.82e-15	Cellular Component: integral component of membrane (GO:0016021);; Biological Process: positive regulation of organ growth (GO:0046622);;	ARGOS-B [Triticum aestivum]
Asa0G05423	3.04532	9.71193	1.40132	up	0.000212961	Cellular Component: integral component of membrane (GO:0016021);; Biological Process: positive regulation of organ growth (GO:0046622);;	ARGOS-B [Triticum aestivum]
“cell wall biogenesis”
Asa6G01689	16.3583	81.8846	2.10174	up	5.06e-30	Molecular Function: hydrolase activity, hydrolyzing O-glycosyl compounds (GO:0004553);; Cellular Component: cell wall (GO:0005618);; Biological Process: xyloglucan metabolic process (GO:0010411);; Molecular Function: xyloglucan:xyloglucosyl transferase activity (GO:0016762);; Biological Process: cell wall biogenesis (GO:0042546);; Cellular Component: apoplast (GO:0048046);; Biological Process: ce…		probable xyloglucan endotransglucosylase/hydrolase protein 8 isoform X1 [Asparagus officinalis]
Asa2G07132	7.91233	0.081857	-4.95303	down	1.24e-15	Molecular Function: hydrolase activity, hydrolyzing O-glycosyl compounds (GO:0004553);; Cellular Component: cell wall (GO:0005618);; Biological Process: xyloglucan metabolic process (GO:0010411);; Molecular Function: xyloglucan:xyloglucosyl transferase activity (GO:0016762);; Biological Process: cell wall biogenesis (GO:0042546);; Cellular Component: apoplast (GO:0048046);; Biological Process: ce…		probable xyloglucan endotransglucosylase/hydrolase protein 23 [Asparagus officinalis]
Asa2G07130	4.99303	0.332107	-3.71871	down	7.85e-18	Molecular Function: hydrolase activity, hydrolyzing O-glycosyl compounds (GO:0004553);; Cellular Component: cell wall (GO:0005618);; Biological Process: xyloglucan metabolic process (GO:0010411);; Molecular Function: xyloglucan:xyloglucosyl transferase activity (GO:0016762);; Biological Process: cell wall biogenesis (GO:0042546);; Cellular Component: apoplast (GO:0048046);; Biological Process: ce…		probable xyloglucan endotransglucosylase/hydrolase protein 23 [Asparagus officinalis]
Asa2G00192	2.88904	12.8616	1.90265	up	1.15e-13	Molecular Function: hydrolase activity, hydrolyzing O-glycosyl compounds (GO:0004553);; Cellular Component: cell wall (GO:0005618);; Biological Process: xyloglucan metabolic process (GO:0010411);; Molecular Function: xyloglucan:xyloglucosyl transferase activity (GO:0016762);; Biological Process: cell wall biogenesis (GO:0042546);; Cellular Component: apoplast (GO:0048046);; Biological Process: ce…		probable xyloglucan endotransglucosylase/hydrolase protein 28 [Asparagus officinalis]
Asa2G06543	1.10409	8.63054	2.49263	up	9.91e-07	Molecular Function: hydrolase activity, hydrolyzing O-glycosyl compounds (GO:0004553);; Cellular Component: cell wall (GO:0005618);; Biological Process: xyloglucan metabolic process (GO:0010411);; Molecular Function: xyloglucan:xyloglucosyl transferase activity (GO:0016762);; Biological Process: cell wall biogenesis (GO:0042546);; Cellular Component: apoplast (GO:0048046);; Biological Process: ce…		uncharacterized protein A4U43_C05F24360 [Asparagus officinalis]
Asa5G04538	266.12	1105.56	1.82323	up	2.15e-14	Molecular Function: hydrolase activity, hydrolyzing O-glycosyl compounds (GO:0004553);; Cellular Component: cell wall (GO:0005618);; Biological Process: xyloglucan metabolic process (GO:0010411);; Molecular Function: xyloglucan:xyloglucosyl transferase activity (GO:0016762);; Biological Process: cell wall biogenesis (GO:0042546);; Cellular Component: apoplast (GO:0048046);; Biological Process: ce…		xyloglucan endotransglucosylase/hydrolase protein A-like [Asparagus officinalis]
Asa2G00727	9.19858	22.0923	1.04599	up	8.09e-06	Molecular Function: hydrolase activity, hydrolyzing O-glycosyl compounds (GO:0004553);; Cellular Component: cell wall (GO:0005618);; Biological Process: xyloglucan metabolic process (GO:0010411);; Molecular Function: xyloglucan:xyloglucosyl transferase activity (GO:0016762);; Biological Process: cell wall biogenesis (GO:0042546);; Cellular Component: apoplast (GO:0048046);; Biological Process: ce…		probable xyloglucan endotransglucosylase/hydrolase protein 28 [Asparagus officinalis]
Asa2G02935	67.6994	1.99048	-4.52081	down	1.45e-14	Molecular Function: hydrolase activity, hydrolyzing O-glycosyl compounds (GO:0004553);; Cellular Component: cell wall (GO:0005618);; Biological Process: xyloglucan metabolic process (GO:0010411);; Molecular Function: xyloglucan:xyloglucosyl transferase activity (GO:0016762);; Biological Process: cell wall biogenesis (GO:0042546);; Cellular Component: apoplast (GO:0048046);; Biological Process: ce…		PREDICTED: probable xyloglucan endotransglucosylase/hydrolase protein 32 [Musa acuminata subsp. malaccensis]
Asa2G07133	9.66015	0.59491	-3.72301	down	9.87e-15	Molecular Function: hydrolase activity, hydrolyzing O-glycosyl compounds (GO:0004553);; Cellular Component: cell wall (GO:0005618);; Biological Process: xyloglucan metabolic process (GO:0010411);; Molecular Function: xyloglucan:xyloglucosyl transferase activity (GO:0016762);; Biological Process: cell wall biogenesis (GO:0042546);; Cellular Component: apoplast (GO:0048046);; Biological Process: ce…		xyloglucan endotransglucosylase/hydrolase protein 22-like [Phoenix dactylifera]
Asa5G00828	22.4539	81.744	1.64555	up	9.02e-12	Molecular Function: hydrolase activity, hydrolyzing O-glycosyl compounds (GO:0004553);; Cellular Component: cell wall (GO:0005618);; Biological Process: xyloglucan metabolic process (GO:0010411);; Molecular Function: xyloglucan:xyloglucosyl transferase activity (GO:0016762);; Biological Process: cell wall biogenesis (GO:0042546);; Cellular Component: apoplast (GO:0048046);; Biological Process: ce…		probable xyloglucan endotransglucosylase/hydrolase protein 33 [Asparagus officinalis]
Asa6G01327	1.61676	0.72641	-1.18141	down	0.0369054	Molecular Function: hydrolase activity, hydrolyzing O-glycosyl compounds (GO:0004553);; Cellular Component: cell wall (GO:0005618);; Biological Process: xyloglucan metabolic process (GO:0010411);; Cellular Component: integral component of membrane (GO:0016021);; Molecular Function: xyloglucan:xyloglucosyl transferase activity (GO:0016762);; Biological Process: cell wall biogenesis (GO:0042546);; …		probable xyloglucan endotransglucosylase/hydrolase protein 30 [Camellia sinensis]
Asa2G06799	3.50892	8.7775	1.09505	up	5.22e-06	Molecular Function: hydrolase activity, hydrolyzing O-glycosyl compounds (GO:0004553);; Cellular Component: cell wall (GO:0005618);; Biological Process: xyloglucan metabolic process (GO:0010411);; Molecular Function: xyloglucan:xyloglucosyl transferase activity (GO:0016762);; Biological Process: cell wall biogenesis (GO:0042546);; Cellular Component: apoplast (GO:0048046);; Biological Process: ce…		LOW QUALITY PROTEIN: probable xyloglucan endotransglucosylase/hydrolase protein 30 [Asparagus officinalis]
Asa2G07136	0.492268	1.62837	1.27821	up	0.0364679	Molecular Function: hydrolase activity, hydrolyzing O-glycosyl compounds (GO:0004553);; Cellular Component: cell wall (GO:0005618);; Biological Process: xyloglucan metabolic process (GO:0010411);; Molecular Function: xyloglucan:xyloglucosyl transferase activity (GO:0016762);; Biological Process: cell wall biogenesis (GO:0042546);; Cellular Component: apoplast (GO:0048046);; Biological Process: ce…		xyloglucan endotransglucosylase/hydrolase protein 22-like [Phoenix dactylifera]
Asa5G01005	16.5728	84.0137	2.1221	up	6.41e-31	Molecular Function: hydrolase activity, hydrolyzing O-glycosyl compounds (GO:0004553);; Cellular Component: cell wall (GO:0005618);; Biological Process: xyloglucan metabolic process (GO:0010411);; Molecular Function: xyloglucan:xyloglucosyl transferase activity (GO:0016762);; Biological Process: cell wall biogenesis (GO:0042546);; Cellular Component: apoplast (GO:0048046);; Biological Process: ce…		probable xyloglucan endotransglucosylase/hydrolase protein 8 isoform X1 [Asparagus officinalis]
Asa4G00942	28.6934	186.03	2.47309	up	3.93e-40	Molecular Function: hydrolase activity, hydrolyzing O-glycosyl compounds (GO:0004553);; Cellular Component: cell wall (GO:0005618);; Biological Process: xyloglucan metabolic process (GO:0010411);; Molecular Function: xyloglucan:xyloglucosyl transferase activity (GO:0016762);; Biological Process: cell wall biogenesis (GO:0042546);; Cellular Component: apoplast (GO:0048046);; Biological Process: ce…		Xyloglucan endotransglucosylase/hydrolase [Trema orientale]
Asa2G04707	3.80325	12.2469	1.45404	up	2.94e-09	Molecular Function: hydrolase activity, hydrolyzing O-glycosyl compounds (GO:0004553);; Cellular Component: cell wall (GO:0005618);; Biological Process: xyloglucan metabolic process (GO:0010411);; Molecular Function: xyloglucan:xyloglucosyl transferase activity (GO:0016762);; Biological Process: cell wall biogenesis (GO:0042546);; Cellular Component: apoplast (GO:0048046);; Biological Process: ce…		probable xyloglucan endotransglucosylase/hydrolase protein 28 [Asparagus officinalis]
Asa3G03429	37.475	21.2236	-1.00192	down	0.00225402	Molecular Function: hydrolase activity, hydrolyzing O-glycosyl compounds (GO:0004553);; Cellular Component: cell wall (GO:0005618);; Biological Process: xyloglucan metabolic process (GO:0010411);; Molecular Function: xyloglucan:xyloglucosyl transferase activity (GO:0016762);; Biological Process: cell wall biogenesis (GO:0042546);; Cellular Component: apoplast (GO:0048046);; Biological Process: ce…		PREDICTED: xyloglucan endotransglucosylase/hydrolase protein 22-like [Nelumbo nucifera]
“regulation of leaf development”
Allium_sativum_newGene_40674	23.7739	1.07704	-4.3967	down	8.38e-34	Molecular Function: transcription regulatory region sequence-specific DNA binding (GO:0000976);; Molecular Function: molecular_function (GO:0003674);; Molecular Function: transcription factor activity, sequence-specific DNA binding (GO:0003700);; Cellular Component: cellular_component (GO:0005575);; Cellular Component: intracellular (GO:0005622);; Cellular Component: cell (GO:0005623);; Cellular …	LOW QUALITY PROTEIN: probable transcription factor GLK1 [Asparagus officinalis]
Asa5G02600	139.663	42.8561	-1.85256	down	2.79e-12	Biological Process: response to acid chemical (GO:0001101);; Biological Process: activation of innate immune response (GO:0002218);; Biological Process: immune effector process (GO:0002252);; Biological Process: activation of immune response (GO:0002253);; Biological Process: immune system process (GO:0002376);; Biological Process: regulation of immune system process (GO:0002682);; Biological Pro…	probable WRKY transcription factor 70 [Asparagus officinalis]
Asa2G05404	2.41	9.48053	1.6715	up	4.37e-06	Biological Process: reproduction (GO:0000003);; Biological Process: developmental process involved in reproduction (GO:0003006);; Molecular Function: molecular_function (GO:0003674);; Molecular Function: DNA binding (GO:0003677);; Molecular Function: transcription factor activity, sequence-specific DNA binding (GO:0003700);; Biological Process: regulation of transcription, DNA-templated (GO:00063…	hypothetical protein E2562_000815 [Oryza meyeriana var. granulata]
Asa0G00628	81.5602	31.199	-1.56227	down	1.27e-09	Biological Process: response to acid chemical (GO:0001101);; Biological Process: activation of innate immune response (GO:0002218);; Biological Process: immune effector process (GO:0002252);; Biological Process: activation of immune response (GO:0002253);; Biological Process: immune system process (GO:0002376);; Biological Process: regulation of immune system process (GO:0002682);; Biological Pro…	transcription factor WRKY70 [Lilium regale]
Asa5G05756	10.9586	1.44556	-2.97718	down	1.98e-16	Biological Process: response to acid chemical (GO:0001101);; Biological Process: activation of innate immune response (GO:0002218);; Biological Process: immune effector process (GO:0002252);; Biological Process: activation of immune response (GO:0002253);; Biological Process: immune system process (GO:0002376);; Biological Process: regulation of immune system process (GO:0002682);; Biological Pro…	transcription factor WRKY70 [Lilium regale]
Allium_sativum_newGene_40673	27.3358	1.19782	-4.55005	down	8.21e-58	Molecular Function: transcription regulatory region sequence-specific DNA binding (GO:0000976);; Molecular Function: molecular_function (GO:0003674);; Molecular Function: transcription factor activity, sequence-specific DNA binding (GO:0003700);; Cellular Component: cellular_component (GO:0005575);; Cellular Component: intracellular (GO:0005622);; Cellular Component: cell (GO:0005623);; Cellular …	LOW QUALITY PROTEIN: probable transcription factor GLK1 [Asparagus officinalis]
Asa5G05753	18.6891	2.4642	-2.98463	down	2.26e-19	Biological Process: response to acid chemical (GO:0001101);; Biological Process: activation of innate immune response (GO:0002218);; Biological Process: immune effector process (GO:0002252);; Biological Process: activation of immune response (GO:0002253);; Biological Process: immune system process (GO:0002376);; Biological Process: regulation of immune system process (GO:0002682);; Biological Pro…	probable WRKY transcription factor 70 [Asparagus officinalis]

## Sheet: Table S6
Table S6 List of secondary metabolites biosynthesis-related DEGs.
ID	expression_garlic seedling	expression_garlic seedling	log2FC(Flower-CK/Flower-SP)	Up-or Down-Regulation (CK-F-vs-SP-F)	FDR	KEGG_pathway_annotation	gene_description
Phenylpropanoid biosynthesis
Asa2G04018	18.0028	0	-8.81323	down	7.7e-52	Cyanoamino acid metabolism (ko00460);; Starch and sucrose metabolism (ko00500);; Phenylpropanoid biosynthesis (ko00940)	beta-glucosidase 31-like isoform X1 [Asparagus officinalis]
Asa2G04015	22.9325	0.0108733	-8.7132	down	6.41e-61	Cyanoamino acid metabolism (ko00460);; Starch and sucrose metabolism (ko00500);; Phenylpropanoid biosynthesis (ko00940)	beta-glucosidase 31-like isoform X1 [Asparagus officinalis]
Asa2G02803	15.3428	0	-8.02003	down	3.94e-40	Phenylpropanoid biosynthesis (ko00940);; Flavonoid biosynthesis (ko00941);; Stilbenoid, diarylheptanoid and gingerol biosynthesis (ko00945)	p-coumarate 3-hydroxylase [Narcissus tazetta]
Asa3G04356	6.24324	0.147563	-5.18476	down	2.57e-24	Cyanoamino acid metabolism (ko00460);; Starch and sucrose metabolism (ko00500);; Phenylpropanoid biosynthesis (ko00940)	polygalacturonase inhibitor-like [Elaeis guineensis]
Asa3G04424	0.743961	0.208309	-5.02203	down	9.78e-12	Phenylpropanoid biosynthesis (ko00940)	LOW QUALITY PROTEIN: cytochrome P450 84A1-like [Asparagus officinalis]
Asa6G02269	5.98661	1.23533	-4.8714	down	8.77e-40	Cyanoamino acid metabolism (ko00460);; Starch and sucrose metabolism (ko00500);; Phenylpropanoid biosynthesis (ko00940)	beta-glucosidase 11-like [Asparagus officinalis]
Asa4G01794	3.49331	0.634364	-4.80507	down	2.71e-10	Phenylpropanoid biosynthesis (ko00940)	peroxidase A2-like [Hevea brasiliensis]
Asa2G02806	0.833159	0.261917	-4.34421	down	4.72e-10	Phenylpropanoid biosynthesis (ko00940);; Flavonoid biosynthesis (ko00941);; Stilbenoid, diarylheptanoid and gingerol biosynthesis (ko00945)	cytochrome P450 98A2 [Asparagus officinalis]
Asa3G04352	6.74901	0.172086	-4.33915	down	2.03e-08	Cyanoamino acid metabolism (ko00460);; Starch and sucrose metabolism (ko00500);; Phenylpropanoid biosynthesis (ko00940)	polygalacturonase inhibitor-like [Elaeis guineensis]
Asa3G01122	1.16975	0.27957	-3.76903	down	5.26e-11	Cyanoamino acid metabolism (ko00460);; Starch and sucrose metabolism (ko00500);; Phenylpropanoid biosynthesis (ko00940)	beta-glucosidase 22-like [Asparagus officinalis]
Asa2G04075	17.3987	0.167282	-3.63303	down	2.65e-10	Cyanoamino acid metabolism (ko00460);; Starch and sucrose metabolism (ko00500);; Phenylpropanoid biosynthesis (ko00940)	beta-glucosidase 31-like isoform X1 [Asparagus officinalis]
Asa5G05701	2.14274	0.558255	-3.61363	down	5.49e-10	Phenylpropanoid biosynthesis (ko00940)	caffeoylshikimate esterase-like [Asparagus officinalis]
Asa1G03918	32.9246	0.249373	-3.60375	down	1.68e-83	Cyanoamino acid metabolism (ko00460);; Starch and sucrose metabolism (ko00500);; Phenylpropanoid biosynthesis (ko00940)	beta-glucosidase 22-like isoform X2 [Asparagus officinalis]
Asa3G01594	80.6682	0.142942	-3.56066	down	1.57e-07	Phenylpropanoid biosynthesis (ko00940)	peroxidase [Trachycarpus fortunei]
Asa2G02804	16.7063	0.20074	-3.48009	down	2.69e-30	Phenylpropanoid biosynthesis (ko00940);; Flavonoid biosynthesis (ko00941);; Stilbenoid, diarylheptanoid and gingerol biosynthesis (ko00945)	cytochrome P450 98A2 [Asparagus officinalis]
Asa6G05150	1.89075	0.592829	-3.43341	down	4.49e-11	Cyanoamino acid metabolism (ko00460);; Starch and sucrose metabolism (ko00500);; Phenylpropanoid biosynthesis (ko00940)	beta-glucosidase 11-like [Asparagus officinalis]
Asa8G04352	2.93324	0.140187	-3.43214	down	1e-07	Ubiquinone and other terpenoid-quinone biosynthesis (ko00130);; Phenylpropanoid biosynthesis (ko00940)	4-coumarate--CoA ligase-like 7 isoform X1 [Ananas comosus]
Asa5G02811	2.65493	0.986926	-2.99061	down	3.78e-07	Phenylpropanoid biosynthesis (ko00940)	peroxidase 4-like [Asparagus officinalis]
Asa0G04620	35.9168	0.876526	-2.95582	down	5.96e-15	Phenylpropanoid biosynthesis (ko00940)	uncharacterized protein A4U43_C09F1920 [Asparagus officinalis]
Asa3G01935	44.1698	1.14535	-2.77566	down	1.26e-19	Ubiquinone and other terpenoid-quinone biosynthesis (ko00130);; Phenylpropanoid biosynthesis (ko00940)	4-coumarate:CoA ligase-like protein [Albuca bracteata]
Asa3G01934	51.2746	1.11205	-2.75609	down	4.26e-24	Ubiquinone and other terpenoid-quinone biosynthesis (ko00130);; Phenylpropanoid biosynthesis (ko00940)	4-coumarate-CoA ligase 1 [Narcissus papyraceus]
Asa6G02270	9.43018	0.814319	-2.61733	down	0.00461641	Cyanoamino acid metabolism (ko00460);; Starch and sucrose metabolism (ko00500);; Phenylpropanoid biosynthesis (ko00940)	beta-glucosidase 11-like [Asparagus officinalis]
Asa8G04622	109.7	1.00381	-2.60086	down	1.71e-17	Phenylpropanoid biosynthesis (ko00940)	peroxidase 12-like [Ananas comosus]
Asa3G04351	12.3928	2.11212	-2.58306	down	3.04e-10	Cyanoamino acid metabolism (ko00460);; Starch and sucrose metabolism (ko00500);; Phenylpropanoid biosynthesis (ko00940)	polygalacturonase inhibitor-like [Elaeis guineensis]
Allium_sativum_newGene_12760	2.79095	1.1882	-2.57927	down	1.01e-10	Phenylpropanoid biosynthesis (ko00940)	cationic peroxidase 1-like [Phoenix dactylifera]
Allium_sativum_newGene_1491	70.8914	0.802985	-2.54705	down	6.53e-28	Phenylpropanoid biosynthesis (ko00940);; Flavonoid biosynthesis (ko00941);; Stilbenoid, diarylheptanoid and gingerol biosynthesis (ko00945)	cytochrome P450 98A2 [Asparagus officinalis]
Asa6G06612	7.37801	0.549503	-2.51743	down	4.21e-16	Cyanoamino acid metabolism (ko00460);; Starch and sucrose metabolism (ko00500);; Phenylpropanoid biosynthesis (ko00940)	beta-glucosidase 31-like isoform X1 [Asparagus officinalis]
Asa6G06567	64.4183	1.09487	-2.51195	down	1.6e-40	Cyanoamino acid metabolism (ko00460);; Starch and sucrose metabolism (ko00500);; Phenylpropanoid biosynthesis (ko00940)	beta-glucosidase 11-like [Asparagus officinalis]
Asa0G01240	3.75383	0.895671	-2.50846	down	1.49e-13	Cyanoamino acid metabolism (ko00460);; Starch and sucrose metabolism (ko00500);; Phenylpropanoid biosynthesis (ko00940)	beta-glucosidase 31-like [Phoenix dactylifera]
Asa6G02278	43.2132	0.783256	-2.45683	down	3.07e-38	Cyanoamino acid metabolism (ko00460);; Starch and sucrose metabolism (ko00500);; Phenylpropanoid biosynthesis (ko00940)	beta-glucosidase 11-like [Asparagus officinalis]
Asa8G04625	50.9186	1.49798	-2.38565	down	0.000239375	Phenylpropanoid biosynthesis (ko00940)	LOW QUALITY PROTEIN: peroxidase 12-like [Asparagus officinalis]
Asa2G00602	97.4245	0.690277	-2.36207	down	2.64e-23	Phenylpropanoid biosynthesis (ko00940);; Flavonoid biosynthesis (ko00941);; Stilbenoid, diarylheptanoid and gingerol biosynthesis (ko00945)	uncharacterized protein A4U43_C07F26430 [Asparagus officinalis]
Asa2G02809	11.7433	0.943863	-2.33203	down	1.2e-17	Phenylpropanoid biosynthesis (ko00940);; Flavonoid biosynthesis (ko00941);; Stilbenoid, diarylheptanoid and gingerol biosynthesis (ko00945)	coumarate 3-hydroxylase [Narcissus papyraceus]
Asa8G04623	98.7281	0.947802	-2.30782	down	0.000207664	Phenylpropanoid biosynthesis (ko00940)	LOW QUALITY PROTEIN: peroxidase 12-like [Asparagus officinalis]
Asa6G00649	22.9289	1.84828	-2.28489	down	3.45e-11	Phenylpropanoid biosynthesis (ko00940)	PREDICTED: probable cinnamyl alcohol dehydrogenase 6 [Nelumbo nucifera]
Asa4G02539	96.8206	0.765593	-2.20263	down	0.000291216	Cyanoamino acid metabolism (ko00460);; Starch and sucrose metabolism (ko00500);; Phenylpropanoid biosynthesis (ko00940)	beta-glucosidase 31-like isoform X1 [Asparagus officinalis]
Asa6G05955	11.5653	1.8694	-2.14204	down	5.61e-14	Phenylpropanoid biosynthesis (ko00940)	PREDICTED: caffeoylshikimate esterase isoform X3 [Nelumbo nucifera]
Asa2G07386	18.7392	1.41073	-2.13643	down	2.25e-19	Phenylpropanoid biosynthesis (ko00940)	flavonoid glucosyl-transferase [Allium cepa]
Asa6G00648	18.0457	2.28116	-2.12178	down	0.000792207	Phenylpropanoid biosynthesis (ko00940)	PREDICTED: probable cinnamyl alcohol dehydrogenase 6 [Nelumbo nucifera]
Asa2G06725	1.21978	1.93847	-2.07089	down	1.3e-05	Cyanoamino acid metabolism (ko00460);; Starch and sucrose metabolism (ko00500);; Phenylpropanoid biosynthesis (ko00940)	beta-glucosidase 31-like isoform X1 [Asparagus officinalis]
Asa4G04044	16.9582	1.40776	-2.06293	down	0.0100455	Cyanoamino acid metabolism (ko00460);; Starch and sucrose metabolism (ko00500);; Phenylpropanoid biosynthesis (ko00940)	uncharacterized protein LOC109828430 isoform X1 [Asparagus officinalis]
Asa2G07406	131.55	1.60479	-1.89061	down	1.28e-32	Phenylpropanoid biosynthesis (ko00940)	flavonoid glucosyl-transferase [Allium cepa]
Asa6G02271	2.71068	3.24647	-1.88281	down	1.78e-08	Cyanoamino acid metabolism (ko00460);; Starch and sucrose metabolism (ko00500);; Phenylpropanoid biosynthesis (ko00940)	beta-glucosidase 11-like [Asparagus officinalis]
Asa3G01154	0.848392	2.79658	-1.86559	down	0.000852774	Cyanoamino acid metabolism (ko00460);; Starch and sucrose metabolism (ko00500);; Phenylpropanoid biosynthesis (ko00940)	beta-glucosidase 22-like [Asparagus officinalis]
Asa2G07405	110.496	2.05973	-1.80667	down	5.6e-25	Phenylpropanoid biosynthesis (ko00940)	flavonoid glucosyl-transferase [Allium cepa]
Asa4G05753	12.3613	3.06741	-1.79978	down	2.51e-15	Phenylpropanoid biosynthesis (ko00940)	cinnamoyl-CoA reductase-like SNL6 [Phoenix dactylifera]
Asa4G05752	8.23816	4.03331	-1.72132	down	1.12e-05	Phenylpropanoid biosynthesis (ko00940)	uncharacterized protein A4U43_C05F13070 [Asparagus officinalis]
Asa2G07392	14.8861	2.98902	-1.70645	down	1.16e-10	Phenylpropanoid biosynthesis (ko00940)	flavonoid glucosyl-transferase [Allium cepa]
Asa2G07393	15.2545	2.68118	-1.64863	down	1.32e-07	Phenylpropanoid biosynthesis (ko00940)	flavonoid glucosyl-transferase [Allium cepa]
Asa3G01121	18.7847	3.59609	-1.61209	down	3.36e-14	Cyanoamino acid metabolism (ko00460);; Starch and sucrose metabolism (ko00500);; Phenylpropanoid biosynthesis (ko00940)	beta-glucosidase 22-like [Asparagus officinalis]
Allium_sativum_newGene_43121	4.98953	3.0229	-1.5981	down	9.55e-05	Phenylpropanoid biosynthesis (ko00940)	uncharacterized protein A4U43_C07F4100 [Asparagus officinalis]
Asa5G02813	2.33889	2.25995	-1.59178	down	0.0063874	Phenylpropanoid biosynthesis (ko00940)	peroxidase 4-like [Asparagus officinalis]
Allium_sativum_newGene_8537	70.2589	2.43287	-1.58401	down	1.11e-11	Phenylpropanoid biosynthesis (ko00940)	PREDICTED: probable mannitol dehydrogenase [Musa acuminata subsp. malaccensis]
Asa4G01791	1.78572	5.32657	-1.55534	down	0.00555726	Phenylpropanoid biosynthesis (ko00940)	Peroxidase 15 [Ananas comosus]
Asa3G04355	5.68734	5.01478	-1.53004	down	0.000465014	Cyanoamino acid metabolism (ko00460);; Starch and sucrose metabolism (ko00500);; Phenylpropanoid biosynthesis (ko00940)	polygalacturonase inhibitor-like [Elaeis guineensis]
Asa5G01850	35.2201	2.36771	-1.48519	down	7.95e-15	Phenylpropanoid biosynthesis (ko00940)	aldehyde dehydrogenase family 2 member C4-like [Asparagus officinalis]
Asa6G05160	22.9506	3.30031	-1.45088	down	3.11e-13	Cyanoamino acid metabolism (ko00460);; Starch and sucrose metabolism (ko00500);; Phenylpropanoid biosynthesis (ko00940)	beta-glucosidase 11-like [Asparagus officinalis]
Asa4G02873	61.6686	3.50011	-1.42504	down	4.97e-15	Ubiquinone and other terpenoid-quinone biosynthesis (ko00130);; Phenylpropanoid biosynthesis (ko00940)	4-coumarate:CoA ligase-like protein [Albuca bracteata]
Asa8G05610	7.57264	3.51972	-1.41303	down	0.00280856	Phenylpropanoid biosynthesis (ko00940)	peroxidase 25-like isoform X2 [Asparagus officinalis]
Asa6G05152	21.5639	5.17565	-1.40169	down	1.18e-14	Cyanoamino acid metabolism (ko00460);; Starch and sucrose metabolism (ko00500);; Phenylpropanoid biosynthesis (ko00940)	beta-glucosidase 11-like [Asparagus officinalis]
Asa2G07401	16.3225	3.56136	-1.36327	down	4.93e-09	Phenylpropanoid biosynthesis (ko00940)	flavonoid glucosyl-transferase [Allium cepa]
Asa0G05409	6.46328	12.4623	-1.36015	down	4.12e-05	Phenylpropanoid biosynthesis (ko00940)	uncharacterized protein A4U43_C07F4100 [Asparagus officinalis]
Asa1G00870	59.745	6.32319	-1.27908	down	2.4e-07	Phenylpropanoid biosynthesis (ko00940)	peroxidase 51 [Dendrobium catenatum]
Asa4G04835	40.3114	6.28843	-1.20394	down	3.64e-08	Phenylpropanoid biosynthesis (ko00940)	caffeoylshikimate esterase [Phoenix dactylifera]
Asa3G00984	2.10347	4.54661	-1.20289	down	0.0229113	Phenylpropanoid biosynthesis (ko00940);; Flavonoid biosynthesis (ko00941);; Stilbenoid, diarylheptanoid and gingerol biosynthesis (ko00945)	agmatine coumaroyltransferase-2-like protein [Cinnamomum micranthum f. kanehirae]
Asa2G06727	6.088	4.0553	-1.19047	down	4.57e-05	Cyanoamino acid metabolism (ko00460);; Starch and sucrose metabolism (ko00500);; Phenylpropanoid biosynthesis (ko00940)	beta-glucosidase 31-like isoform X1 [Asparagus officinalis]
Asa4G04836	45.7087	8.30415	-1.13354	down	4.26e-09	Phenylpropanoid biosynthesis (ko00940)	lysophospholipase, partial [Hyacinthus orientalis]
Asa2G00978	3.3608	8.68276	-1.10911	down	0.000220435	Ubiquinone and other terpenoid-quinone biosynthesis (ko00130);; Phenylpropanoid biosynthesis (ko00940)	4-coumarate--CoA ligase-like 7 [Phalaenopsis equestris]
Asa8G05717	1.00492	5.76613	-1.10366	down	0.0411165	Phenylpropanoid biosynthesis (ko00940);; Flavonoid biosynthesis (ko00941);; Stilbenoid, diarylheptanoid and gingerol biosynthesis (ko00945)	PREDICTED: agmatine coumaroyltransferase-2-like [Nelumbo nucifera]
Asa2G02799	7.96202	9.80891	-1.07573	down	0.00280619	Phenylpropanoid biosynthesis (ko00940);; Flavonoid biosynthesis (ko00941);; Stilbenoid, diarylheptanoid and gingerol biosynthesis (ko00945)	p-coumarate 3-hydroxylase [Narcissus tazetta]
Asa2G02878	1.92717	6.35715	-1.02827	down	0.0438632	Ubiquinone and other terpenoid-quinone biosynthesis (ko00130);; Phenylpropanoid biosynthesis (ko00940)	4-coumarate--CoA ligase-like 7 [Dendrobium catenatum]
Asa1G01343	1.42954	12.9183	1.02905	up	0.00407206	Cyanoamino acid metabolism (ko00460);; Starch and sucrose metabolism (ko00500);; Phenylpropanoid biosynthesis (ko00940)	uncharacterized protein LOC109832911 [Asparagus officinalis]
Asa8G02728	0.399275	8.07552	1.08163	up	0.0347359	Phenylpropanoid biosynthesis (ko00940);; Flavonoid biosynthesis (ko00941);; Stilbenoid, diarylheptanoid and gingerol biosynthesis (ko00945)	fatty alcohol:caffeoyl-CoA acyltransferase-like [Phoenix dactylifera]
Asa5G04807	13.2744	19.7272	1.08596	up	6.82e-05	Phenylpropanoid biosynthesis (ko00940);; Flavonoid biosynthesis (ko00941);; Stilbenoid, diarylheptanoid and gingerol biosynthesis (ko00945)	putrescine hydroxycinnamoyltransferase 1-like [Phoenix dactylifera]
Asa4G02790	537.729	16.8127	1.14524	up	2.64e-05	Phenylpropanoid biosynthesis (ko00940)	peroxidase 42-like [Asparagus officinalis]
Asa4G00939	7.41063	21.6718	1.29698	up	0.000689192	Cyanoamino acid metabolism (ko00460);; Starch and sucrose metabolism (ko00500);; Phenylpropanoid biosynthesis (ko00940)	beta-glucosidase 25 [Asparagus officinalis]
Asa2G07472	6.91178	21.664	1.34097	up	1.73e-06	Phenylpropanoid biosynthesis (ko00940)	hypothetical protein C4D60_Mb03t16850 [Musa balbisiana]
Asa4G06158	13.4042	26.191	1.37717	up	5.83e-05	Phenylpropanoid biosynthesis (ko00940)	peroxidase 12-like [Ananas comosus]
Asa8G04057	40.7616	30.0353	1.40459	up	4.89e-18	Phenylpropanoid biosynthesis (ko00940)	hypothetical protein AXF42_Ash017735 [Apostasia shenzhenica]
Asa6G00828	8.29974	25.7804	1.40685	up	6.85e-05	Cyanoamino acid metabolism (ko00460);; Starch and sucrose metabolism (ko00500);; Phenylpropanoid biosynthesis (ko00940)	Polygalacturonase inhibitor 1 [Apostasia shenzhenica]
Asa6G02824	2.02498	32.9143	1.44868	up	9.53e-07	Phenylpropanoid biosynthesis (ko00940)	scopoletin glucosyltransferase-like isoform X1 [Asparagus officinalis]
Asa2G02841	1.10527	77.4742	1.55184	up	6.76e-05	Cyanoamino acid metabolism (ko00460);; Starch and sucrose metabolism (ko00500);; Phenylpropanoid biosynthesis (ko00940)	beta-glucosidase 12-like [Asparagus officinalis]
Allium_sativum_newGene_29892	1.73895	63.52	1.69726	up	2.24e-07	Phenylpropanoid biosynthesis (ko00940);; Flavonoid biosynthesis (ko00941);; Stilbenoid, diarylheptanoid and gingerol biosynthesis (ko00945)	Retrovirus-related Pol polyprotein from transposon TNT 1-94 [Vitis vinifera]
Asa5G02673	17.2499	62.0717	1.71878	up	6.74e-12	Cyanoamino acid metabolism (ko00460);; Starch and sucrose metabolism (ko00500);; Phenylpropanoid biosynthesis (ko00940)	beta-glucosidase 6 [Asparagus officinalis]
Asa6G00825	2.0253	55.2479	1.72277	up	2.01e-07	Cyanoamino acid metabolism (ko00460);; Starch and sucrose metabolism (ko00500);; Phenylpropanoid biosynthesis (ko00940)	polygalacturonase inhibitor 2-like [Phalaenopsis equestris]
Asa3G04750	21.4822	36.8454	1.72475	up	3.65e-08	Phenylpropanoid biosynthesis (ko00940)	peroxidase 4-like [Asparagus officinalis]
Asa3G02885	17.8626	64.5325	1.81056	up	7.49e-09	Phenylpropanoid biosynthesis (ko00940)	peroxidase P7-like [Asparagus officinalis]
Asa3G03680	12.8839	77.2988	2.04843	up	4.89e-25	Cyanoamino acid metabolism (ko00460);; Starch and sucrose metabolism (ko00500);; Phenylpropanoid biosynthesis (ko00940)	uncharacterized protein LOC109843897 [Asparagus officinalis]
Asa0G02866	0.492002	83.169	2.1004	up	1.29e-06	Cyanoamino acid metabolism (ko00460);; Starch and sucrose metabolism (ko00500);; Phenylpropanoid biosynthesis (ko00940)	polygalacturonase inhibitor [Elaeis guineensis]
Asa6G06576	19.311	82.6149	2.10141	up	1.51e-20	Phenylpropanoid biosynthesis (ko00940)	PREDICTED: peroxidase 73-like [Nelumbo nucifera]
Asa6G02702	8.7924	96.0681	2.16368	up	1.66e-11	Phenylpropanoid biosynthesis (ko00940)	probable cinnamyl alcohol dehydrogenase 6 [Ricinus communis]
Asa0G01250	0.848998	163.283	2.47764	up	2.12e-17	Phenylpropanoid biosynthesis (ko00940)	aurone glycosyltransferase [Ornithogalum saundersiae]
Asa2G02723	4.34096	219.803	2.78307	up	5.35e-20	Cyanoamino acid metabolism (ko00460);; Starch and sucrose metabolism (ko00500);; Phenylpropanoid biosynthesis (ko00940)	polygalacturonase inhibitor-like [Asparagus officinalis]
Asa2G02722	1.72521	295.146	2.88038	up	1.54e-05	Cyanoamino acid metabolism (ko00460);; Starch and sucrose metabolism (ko00500);; Phenylpropanoid biosynthesis (ko00940)	polygalacturonase inhibitor-like [Asparagus officinalis]
Asa4G03719	3.12434	437.864	3.12307	up	1.16e-26	Phenylpropanoid biosynthesis (ko00940)	hypothetical protein F0562_006358 [Nyssa sinensis]
Allium_sativum_newGene_20125	0.839593	1016.21	3.27079	up	5.52e-08	Cyanoamino acid metabolism (ko00460);; Starch and sucrose metabolism (ko00500);; Phenylpropanoid biosynthesis (ko00940)	Polygalacturonase inhibitor [Dendrobium catenatum]
Isoflavonoid, flavonoid, flavone, flavonol, benzoxazinoid, cutin, suberine and wax biosynthesis
Asa5G02462	25.0726	0	-6.50871	down	8.85e-71	Isoflavonoid biosynthesis (ko00943)	cytochrome P450 81E8 [Elaeis guineensis]
Asa4G04373	1.75901	0	-5.81425	down	6.6e-17	Isoflavonoid biosynthesis (ko00943)	cytochrome P450 CYP81 [Narcissus tazetta]
Asa3G03341	1.25312	0.107448	-5.25027	down	1.89e-16	Isoflavonoid biosynthesis (ko00943)	cytochrome P450 CYP81 [Narcissus tazetta]
Asa0G03449	1.81004	0.251594	-4.08006	down	2.75e-12	Isoflavonoid biosynthesis (ko00943)	cytochrome P450 81E8 [Elaeis guineensis]
Asa4G04934	23.6815	0.201849	-3.97197	down	4.85e-32	Isoflavonoid biosynthesis (ko00943)	isoflavone 2'-hydroxylase-like isoform X2 [Phoenix dactylifera]
Asa4G04933	21.9891	0.585871	-3.70671	down	3.45e-33	Isoflavonoid biosynthesis (ko00943)	cytochrome P450 81E8 [Elaeis guineensis]
Asa1G03606	3.31259	0.387674	-3.02854	down	5.64e-12	Isoflavonoid biosynthesis (ko00943)	cytochrome P450 81E8 [Elaeis guineensis]
Asa1G03605	3.31817	0.808398	-3.02216	down	1.82e-13	Isoflavonoid biosynthesis (ko00943)	cytochrome P450 81E8 [Elaeis guineensis]
Asa1G03618	2.59276	1.59312	-2.88869	down	1.13e-10	Isoflavonoid biosynthesis (ko00943)	cytochrome P450 81E8 [Elaeis guineensis]
Asa0G01923	13.7554	0.670687	-2.87874	down	4.82e-18	Isoflavonoid biosynthesis (ko00943)	cytochrome P450 81E8 [Elaeis guineensis]
Asa1G03593	2.78267	0.542211	-2.84866	down	0.00095114	Isoflavonoid biosynthesis (ko00943)	cytochrome P450 81E8 [Elaeis guineensis]
Asa1G03600	2.48108	0.653561	-2.61048	down	1.4e-09	Isoflavonoid biosynthesis (ko00943)	cytochrome P450 81E8 [Elaeis guineensis]
Asa8G05504	1.67268	0.566677	-2.50095	down	6.24e-05	Isoflavonoid biosynthesis (ko00943)	putative oxidoreductase [Helianthus annuus]
Asa1G03595	2.19934	0.938797	-2.28874	down	0.000317161	Isoflavonoid biosynthesis (ko00943)	isoflavone 3'-hydroxylase-like [Phoenix dactylifera]
Asa1G03571	32.8304	1.47114	-2.17832	down	3.3e-32	Isoflavonoid biosynthesis (ko00943)	cytochrome P450 81E8 [Elaeis guineensis]
Asa6G04735	10.8216	1.37006	-2.15453	down	1.72e-24	Isoflavonoid biosynthesis (ko00943)	cytochrome P450 81E8-like [Phoenix dactylifera]
Asa4G04938	34.4151	2.31838	-1.74519	down	1.01e-09	Isoflavonoid biosynthesis (ko00943)	cytochrome P450 81E8 [Elaeis guineensis]
Asa1G00836	3.42636	2.04921	-1.5877	down	2.76e-06	Isoflavonoid biosynthesis (ko00943)	cytochrome P450 81E8 [Elaeis guineensis]
Asa4G04480	169.573	3.40468	-1.57206	down	2.03e-10	Isoflavonoid biosynthesis (ko00943)	cytochrome P450 81E8-like protein [Carex littledalei]
Asa4G04925	250.825	4.3189	-1.56791	down	6.91e-11	Isoflavonoid biosynthesis (ko00943)	cytochrome P450 81E8 [Elaeis guineensis]
Asa4G04936	25.7866	3.24472	-1.45171	down	1.03e-06	Isoflavonoid biosynthesis (ko00943)	cytochrome P450 81E8 [Elaeis guineensis]
Asa6G04736	4.47883	5.00111	-1.3023	down	1.02e-06	Isoflavonoid biosynthesis (ko00943)	senescence-associated protein 3, partial [Hemerocallis hybrid cultivar]
Asa0G03588	42.3038	5.23049	-1.20096	down	3.12e-12	Isoflavonoid biosynthesis (ko00943)	cytochrome P450 81E8 [Elaeis guineensis]
Asa2G02803	15.3428	0	-8.02003	down	3.94e-40	Phenylpropanoid biosynthesis (ko00940);; Flavonoid biosynthesis (ko00941);; Stilbenoid, diarylheptanoid and gingerol biosynthesis (ko00945)	p-coumarate 3-hydroxylase [Narcissus tazetta]
Asa5G04529	0.911864	0.15672	-4.6561	down	1.04e-09	Flavonoid biosynthesis (ko00941);; Circadian rhythm - plant (ko04712)	chalcone synthase B [Allium cepa]
Asa2G02806	0.833159	0.261917	-4.34421	down	4.72e-10	Phenylpropanoid biosynthesis (ko00940);; Flavonoid biosynthesis (ko00941);; Stilbenoid, diarylheptanoid and gingerol biosynthesis (ko00945)	cytochrome P450 98A2 [Asparagus officinalis]
Asa2G02804	16.7063	0.20074	-3.48009	down	2.69e-30	Phenylpropanoid biosynthesis (ko00940);; Flavonoid biosynthesis (ko00941);; Stilbenoid, diarylheptanoid and gingerol biosynthesis (ko00945)	cytochrome P450 98A2 [Asparagus officinalis]
Asa6G03716	351.504	0.228292	-3.33071	down	9.17e-28	Flavonoid biosynthesis (ko00941);; Circadian rhythm - plant (ko04712)	putative chalcone synthase A [Allium cepa]
Asa6G03715	185.501	1.68311	-3.16675	down	1.22e-24	Flavonoid biosynthesis (ko00941);; Circadian rhythm - plant (ko04712)	putative chalcone synthase A [Allium cepa]
Asa5G01440	2.70422	0.720678	-2.79521	down	2.55e-10	Flavonoid biosynthesis (ko00941)	UDP-glycosyltransferase 88F3-like [Phoenix dactylifera]
Asa5G01408	28.0202	0.431482	-2.64863	down	9.91e-41	Flavonoid biosynthesis (ko00941)	UDP-glycosyltransferase 88F3-like [Phoenix dactylifera]
Allium_sativum_newGene_1491	70.8914	0.802985	-2.54705	down	6.53e-28	Phenylpropanoid biosynthesis (ko00940);; Flavonoid biosynthesis (ko00941);; Stilbenoid, diarylheptanoid and gingerol biosynthesis (ko00945)	cytochrome P450 98A2 [Asparagus officinalis]
Asa2G05668	33.1034	1.56422	-2.44035	down	1.66e-15	Flavonoid biosynthesis (ko00941)	chalcone isomerase [Allium cepa]
Asa2G05669	30.0474	1.54418	-2.38697	down	1.25e-14	Flavonoid biosynthesis (ko00941)	chalcone isomerase [Allium cepa]
Asa2G00602	97.4245	0.690277	-2.36207	down	2.64e-23	Phenylpropanoid biosynthesis (ko00940);; Flavonoid biosynthesis (ko00941);; Stilbenoid, diarylheptanoid and gingerol biosynthesis (ko00945)	uncharacterized protein A4U43_C07F26430 [Asparagus officinalis]
Asa2G02809	11.7433	0.943863	-2.33203	down	1.2e-17	Phenylpropanoid biosynthesis (ko00940);; Flavonoid biosynthesis (ko00941);; Stilbenoid, diarylheptanoid and gingerol biosynthesis (ko00945)	coumarate 3-hydroxylase [Narcissus papyraceus]
Asa4G00768	23.2475	1.48261	-2.315	down	1.91e-10	Flavonoid biosynthesis (ko00941)	leucoanthocyanidin dioxygenase [Lycoris radiata]
Asa1G03854	25.7887	1.62116	-2.08879	down	1.41e-06	Flavonoid biosynthesis (ko00941)	1-phenyethanol synthase 4 [Camellia sinensis]
Asa3G02069	10.2077	1.97472	-2.05083	down	1.09e-09	Flavonoid biosynthesis (ko00941);; Flavone and flavonol biosynthesis (ko00944)	flavonoid 3'-hydroxylase [Allium cepa]
Asa4G00529	166.763	2.82271	-1.81929	down	1.06e-08	Flavonoid biosynthesis (ko00941)	flavonol synthase [Allium cepa]
Asa4G06151	0.964343	2.69457	-1.7545	down	0.00310276	Flavonoid biosynthesis (ko00941);; Circadian rhythm - plant (ko04712)	chalcone synthase B [Allium cepa]
Asa3G02582	2.67839	2.72813	-1.55426	down	0.0222149	Flavonoid biosynthesis (ko00941)	mutant dihydroflavonol 4-reductase [Allium cepa]
Asa3G01414	66.3194	3.91716	-1.39544	down	8.05e-10	Flavonoid biosynthesis (ko00941)	CHI-ACAD [Allium cepa]
Asa3G00984	2.10347	4.54661	-1.20289	down	0.0229113	Phenylpropanoid biosynthesis (ko00940);; Flavonoid biosynthesis (ko00941);; Stilbenoid, diarylheptanoid and gingerol biosynthesis (ko00945)	agmatine coumaroyltransferase-2-like protein [Cinnamomum micranthum f. kanehirae]
Asa2G02000	5.96183	6.27486	-1.18109	down	1.15e-07	Flavonoid biosynthesis (ko00941)	vacuolar-sorting receptor 1-like [Asparagus officinalis]
Asa8G05717	1.00492	5.76613	-1.10366	down	0.0411165	Phenylpropanoid biosynthesis (ko00940);; Flavonoid biosynthesis (ko00941);; Stilbenoid, diarylheptanoid and gingerol biosynthesis (ko00945)	PREDICTED: agmatine coumaroyltransferase-2-like [Nelumbo nucifera]
Asa2G02799	7.96202	9.80891	-1.07573	down	0.00280619	Phenylpropanoid biosynthesis (ko00940);; Flavonoid biosynthesis (ko00941);; Stilbenoid, diarylheptanoid and gingerol biosynthesis (ko00945)	p-coumarate 3-hydroxylase [Narcissus tazetta]
Asa8G02728	0.399275	8.07552	1.08163	up	0.0347359	Phenylpropanoid biosynthesis (ko00940);; Flavonoid biosynthesis (ko00941);; Stilbenoid, diarylheptanoid and gingerol biosynthesis (ko00945)	fatty alcohol:caffeoyl-CoA acyltransferase-like [Phoenix dactylifera]
Asa5G04807	13.2744	19.7272	1.08596	up	6.82e-05	Phenylpropanoid biosynthesis (ko00940);; Flavonoid biosynthesis (ko00941);; Stilbenoid, diarylheptanoid and gingerol biosynthesis (ko00945)	putrescine hydroxycinnamoyltransferase 1-like [Phoenix dactylifera]
Allium_sativum_newGene_29892	1.73895	63.52	1.69726	up	2.24e-07	Phenylpropanoid biosynthesis (ko00940);; Flavonoid biosynthesis (ko00941);; Stilbenoid, diarylheptanoid and gingerol biosynthesis (ko00945)	Retrovirus-related Pol polyprotein from transposon TNT 1-94 [Vitis vinifera]
Asa8G00419	0.997751	73.8766	1.7121	up	2.98e-09	Flavonoid biosynthesis (ko00941);; Flavone and flavonol biosynthesis (ko00944)	flavonoid 3',5'-hydroxylase 1-like [Phoenix dactylifera]
Asa0G01537	0.670143	64.2087	1.85729	up	0.00102801	Flavonoid biosynthesis (ko00941);; Flavone and flavonol biosynthesis (ko00944)	flavonoid 3',5'-hydroxylase 1-like [Phoenix dactylifera]
Asa0G01538	0.649831	64.9623	1.89214	up	0.000364644	Flavonoid biosynthesis (ko00941);; Flavone and flavonol biosynthesis (ko00944)	flavonoid 3',5'-hydroxylase 1 [Elaeis guineensis]
Asa0G01536	0.394644	77.34	2.05686	up	0.000799805	Flavonoid biosynthesis (ko00941);; Flavone and flavonol biosynthesis (ko00944)	flavonoid 3',5'-hydroxylase 1 [Elaeis guineensis]
Allium_sativum_newGene_15483	2.47707	0.714094	-3.4344	down	1.28e-10	Benzoxazinoid biosynthesis (ko00402)	1-aminocyclopropane-1-carboxylate oxidase homolog 1-like [Asparagus officinalis]
Asa2G01810	32.0836	0.747338	-2.45852	down	1.94e-36	Benzoxazinoid biosynthesis (ko00402)	1-aminocyclopropane-1-carboxylate oxidase homolog 1-like [Asparagus officinalis]
Asa1G02022	70.1623	1.2263	-2.25381	down	3.11e-13	Benzoxazinoid biosynthesis (ko00402)	1-aminocyclopropane-1-carboxylate oxidase homolog 1-like [Asparagus officinalis]
Asa1G02002	308.719	1.61627	-2.13634	down	1.1e-29	Benzoxazinoid biosynthesis (ko00402)	1-aminocyclopropane-1-carboxylate oxidase homolog 1-like [Asparagus officinalis]
Asa4G01510	31.0569	4.75279	-1.79651	down	1.14e-21	Benzoxazinoid biosynthesis (ko00402)	1-aminocyclopropane-1-carboxylate oxidase homolog 1-like [Asparagus officinalis]
Asa2G03029	3.69676	4.87453	-1.66279	down	4.35e-05	Benzoxazinoid biosynthesis (ko00402)	1-aminocyclopropane-1-carboxylate oxidase homolog 1 [Populus trichocarpa]
Asa1G01996	141.288	10.0001	-1.13544	down	1.47e-07	Benzoxazinoid biosynthesis (ko00402)	1-aminocyclopropane-1-carboxylate oxidase homolog 1-like [Asparagus officinalis]
Asa4G02828	11.2701	159.503	2.48836	up	4.79e-16	Benzoxazinoid biosynthesis (ko00402)	1-aminocyclopropane-1-carboxylate oxidase homolog 1-like [Asparagus officinalis]
Asa0G02442	26.1556	0	-6.1659	down	1.57e-92	Fatty acid degradation (ko00071);; Cutin, suberine and wax biosynthesis (ko00073)	uncharacterized protein A4U43_C01F12400 [Asparagus officinalis]
Asa6G06419	26.0118	0	-6.1384	down	5.37e-93	Fatty acid degradation (ko00071);; Cutin, suberine and wax biosynthesis (ko00073)	uncharacterized protein A4U43_C01F12400 [Asparagus officinalis]
Asa6G04749	1.30916	0.151788	-4.21471	down	2.18e-13	Cutin, suberine and wax biosynthesis (ko00073)	alkane hydroxylase MAH1-like [Asparagus officinalis]
Asa5G01643	80.3527	0.294119	-3.94238	down	2.73e-11	Cutin, suberine and wax biosynthesis (ko00073)	LOW QUALITY PROTEIN: omega-hydroxypalmitate O-feruloyl transferase-like [Asparagus officinalis]
Asa5G05625	406.288	0.155676	-3.39902	down	7.32e-11	Cutin, suberine and wax biosynthesis (ko00073)	alkane hydroxylase MAH1-like [Asparagus officinalis]
Asa0G02441	4.60742	2.01396	-3.01698	down	3.18e-21	Fatty acid degradation (ko00071);; Cutin, suberine and wax biosynthesis (ko00073)	uncharacterized protein A4U43_C01F12400 [Asparagus officinalis]
Asa0G05116	35.4467	0.59346	-2.90803	down	1.49e-26	Fatty acid degradation (ko00071);; Cutin, suberine and wax biosynthesis (ko00073)	uncharacterized protein A4U43_C01F12400 [Asparagus officinalis]
Asa0G05117	5.57201	0.477791	-2.85782	down	8.53e-27	Fatty acid degradation (ko00071);; Cutin, suberine and wax biosynthesis (ko00073)	uncharacterized protein A4U43_C01F12400 [Asparagus officinalis]
Asa5G05595	12.4524	1.84668	-2.80602	down	8.37e-23	Cutin, suberine and wax biosynthesis (ko00073)	alkane hydroxylase MAH1-like [Asparagus officinalis]
Asa6G00257	19.1859	1.34509	-2.62682	down	3.57e-30	Cutin, suberine and wax biosynthesis (ko00073)	protein ECERIFERUM 3-like [Asparagus officinalis]
Asa5G05605	12.9974	4.9965	-1.51026	down	1.74e-11	Cutin, suberine and wax biosynthesis (ko00073)	protein ECERIFERUM 1 isoform X1 [Asparagus officinalis]
Asa0G05439	77.9046	3.89443	-1.4843	down	6.64e-11	Cutin, suberine and wax biosynthesis (ko00073)	cytochrome P450 94B3 [Elaeis guineensis]
Asa2G00754	2.38436	6.57664	-1.36708	down	0.00893252	Cutin, suberine and wax biosynthesis (ko00073)	putative peroxygenase 3 [Dendrobium catenatum]
Asa6G02889	19.7674	5.57371	-1.35394	down	5.23e-11	Cutin, suberine and wax biosynthesis (ko00073)	uncharacterized protein A4U43_C05F19940 [Asparagus officinalis]
Asa3G02933	3.0417	4.19039	-1.31447	down	0.0055881	Cutin, suberine and wax biosynthesis (ko00073)	protein ECERIFERUM 3 [Asparagus officinalis]
Asa5G01109	92.6902	6.38816	-1.13991	down	9.73e-05	Cutin, suberine and wax biosynthesis (ko00073)	protein ECERIFERUM 3 [Asparagus officinalis]
Asa5G02298	69.9864	13.2766	-1.05859	down	0.000204083	Cutin, suberine and wax biosynthesis (ko00073)	protein ECERIFERUM 3 [Asparagus officinalis]
Asa3G04859	162.172	12.3434	-1.05562	down	0.00035714	Cutin, suberine and wax biosynthesis (ko00073)	protein ECERIFERUM 3 [Asparagus officinalis]
Asa5G05592	2.0681	12.4653	1.00995	up	0.00506517	Cutin, suberine and wax biosynthesis (ko00073)	LOW QUALITY PROTEIN: alkane hydroxylase MAH1-like [Asparagus officinalis]
Asa0G04319	1.64002	12.0897	1.05928	up	0.0082748	Cutin, suberine and wax biosynthesis (ko00073)	cytochrome P450 94A1-like [Phoenix dactylifera]
Asa5G05593	2.2868	11.6107	1.06502	up	0.0321987	Cutin, suberine and wax biosynthesis (ko00073)	Cytochrome P450 86B1 [Apostasia shenzhenica]
Asa8G01859	29.6711	17.4799	1.08026	up	6.16e-05	Cutin, suberine and wax biosynthesis (ko00073)	protein HOTHEAD-like [Asparagus officinalis]
Asa3G01980	7.49659	12.3117	1.1016	up	0.00022825	Cutin, suberine and wax biosynthesis (ko00073)	protein ECERIFERUM 1-like isoform X1 [Asparagus officinalis]
Asa5G01772	0.487657	34.5849	1.39653	up	0.0190348	Cutin, suberine and wax biosynthesis (ko00073)	protein HOTHEAD-like isoform X1 [Asparagus officinalis]
Asa2G05295	0.224367	60.3822	1.56469	up	0.0110597	Fatty acid degradation (ko00071);; Cutin, suberine and wax biosynthesis (ko00073)	cytochrome P450 704B1 [Asparagus officinalis]
Asa5G02289	1.0861	158.126	2.35435	up	9.65e-08	Fatty acid degradation (ko00071);; Cutin, suberine and wax biosynthesis (ko00073)	cytochrome P450 704C1-like isoform X1 [Asparagus officinalis]
Asa3G02069	10.2077	1.97472	-2.05083	down	1.09e-09	Flavonoid biosynthesis (ko00941);; Flavone and flavonol biosynthesis (ko00944)	flavonoid 3'-hydroxylase [Allium cepa]
Asa8G05646	3.23982	4.84421	-1.30934	down	0.000299578	Flavone and flavonol biosynthesis (ko00944)	UDP-glycosyltransferase 73C6-like [Asparagus officinalis]
Asa8G05638	1.08165	8.28141	-1.18351	down	0.0491082	Flavone and flavonol biosynthesis (ko00944)	UDP-glycosyltransferase 73C6-like [Asparagus officinalis]
Asa8G05639	3.09664	9.43374	-1.10824	down	0.00303273	Flavone and flavonol biosynthesis (ko00944)	UDP-glycosyltransferase 73C6-like [Asparagus officinalis]
Asa8G00419	0.997751	73.8766	1.7121	up	2.98e-09	Flavonoid biosynthesis (ko00941);; Flavone and flavonol biosynthesis (ko00944)	flavonoid 3',5'-hydroxylase 1-like [Phoenix dactylifera]
Asa0G01537	0.670143	64.2087	1.85729	up	0.00102801	Flavonoid biosynthesis (ko00941);; Flavone and flavonol biosynthesis (ko00944)	flavonoid 3',5'-hydroxylase 1-like [Phoenix dactylifera]
Asa0G01538	0.649831	64.9623	1.89214	up	0.000364644	Flavonoid biosynthesis (ko00941);; Flavone and flavonol biosynthesis (ko00944)	flavonoid 3',5'-hydroxylase 1 [Elaeis guineensis]
Asa0G01536	0.394644	77.34	2.05686	up	0.000799805	Flavonoid biosynthesis (ko00941);; Flavone and flavonol biosynthesis (ko00944)	flavonoid 3',5'-hydroxylase 1 [Elaeis guineensis]
carotenoid biosynthesis
Asa6G00489	1.53087	0.0656163	-5.39239	down	4.15e-14	Carotenoid biosynthesis (ko00906)	Phytoene synthase [Crocus sativus]
Asa2G05233	40.943	0.511495	-3.18094	down	3.63e-20	Carotenoid biosynthesis (ko00906)	beta-carotene isomerase D27, chloroplastic isoform X1 [Asparagus officinalis]
Asa6G01077	19.1056	0.500825	-3.09451	down	2.18e-38	Carotenoid biosynthesis (ko00906)	uncharacterized protein A4U43_C06F5410 [Asparagus officinalis]
Asa4G04491	175.812	0.518173	-2.94267	down	9.47e-08	Carotenoid biosynthesis (ko00906)	uncharacterized protein A4U43_C06F18430 [Asparagus officinalis]
Asa2G02322	13.3606	0.674276	-2.90695	down	2.7e-30	Carotenoid biosynthesis (ko00906)	PREDICTED: uncharacterized protein LOC103975868 [Musa acuminata subsp. malaccensis]
Asa0G05264	18.1356	1.19782	-2.84222	down	2.53e-13	Carotenoid biosynthesis (ko00906)	momilactone A synthase-like isoform X2 [Asparagus officinalis]
Asa4G04529	48.8852	1.17494	-2.71014	down	3.48e-16	Carotenoid biosynthesis (ko00906)	uncharacterized protein A4U43_C06F18430 [Asparagus officinalis]
Asa6G01080	3.00717	0.774102	-2.66127	down	7.45e-08	Carotenoid biosynthesis (ko00906)	LOW QUALITY PROTEIN: uncharacterized protein LOC109845601 [Asparagus officinalis]
Asa2G05231	141.603	1.11444	-2.49006	down	1.8e-41	Carotenoid biosynthesis (ko00906)	beta-carotene isomerase D27, chloroplastic isoform X1 [Asparagus officinalis]
Asa0G05263	11.3745	2.19049	-2.41079	down	9.11e-12	Carotenoid biosynthesis (ko00906)	momilactone A synthase-like isoform X2 [Asparagus officinalis]
Asa2G03452	15.9009	1.54727	-2.31513	down	5.48e-11	Carotenoid biosynthesis (ko00906)	momilactone A synthase-like isoform X2 [Asparagus officinalis]
Asa6G05804	152.804	1.3394	-2.09139	down	9.32e-48	Carotenoid biosynthesis (ko00906)	zeaxanthin epoxidase, chloroplastic [Asparagus officinalis]
Asa0G02562	7.0591	1.84281	-1.92443	down	4.45e-14	Carotenoid biosynthesis (ko00906)	uncharacterized protein A4U43_UnF1600 [Asparagus officinalis]
Asa2G03450	5.13091	4.62488	-1.83238	down	3.7e-07	Carotenoid biosynthesis (ko00906)	Glucose/ribitol dehydrogenase [Cynara cardunculus var. scolymus]
Asa5G05619	29.6666	2.95281	-1.80125	down	3.15e-27	Carotenoid biosynthesis (ko00906)	lycopene beta cyclase [Narcissus pseudonarcissus]
Asa5G04300	26.4662	2.04709	-1.75336	down	1.5e-27	Carotenoid biosynthesis (ko00906)	lycopene beta cyclase [Narcissus pseudonarcissus]
Asa1G00338	31.3772	3.26323	-1.53008	down	2.94e-09	Carotenoid biosynthesis (ko00906)	abscisic acid 8'-hydroxylase 1-like [Asparagus officinalis]
Asa2G06286	1.98259	4.50277	-1.45747	down	0.000132987	Carotenoid biosynthesis (ko00906)	uncharacterized protein A4U43_UnF1600 [Asparagus officinalis]
Asa0G00778	75.4233	4.93323	-1.40117	down	1.82e-18	Carotenoid biosynthesis (ko00906)	phytoene synthase, chloroplastic [Asparagus officinalis]
Allium_sativum_newGene_2190	2.77675	6.72856	-1.34777	down	0.0195008	Carotenoid biosynthesis (ko00906)	momilactone A synthase-like [Ananas comosus]
Asa0G03975	6.32006	3.99546	-1.33039	down	4.19e-06	Carotenoid biosynthesis (ko00906)	capsanthin/capsorubin synthase, chromoplastic-like [Asparagus officinalis]
Asa3G02037	84.4559	5.56619	-1.31037	down	1.73e-13	Carotenoid biosynthesis (ko00906)	violaxanthin de-epoxidase, chloroplastic isoform X1 [Asparagus officinalis]
Asa5G05878	73.6789	6.4988	-1.15912	down	1.11e-11	Carotenoid biosynthesis (ko00906)	phytoene synthase, chloroplastic [Asparagus officinalis]

## Sheet:  Table S7
Table S7 List of allicin biosynthesis-related DEGs.
ID	expression_garlic seedling	expression_blanched garlic seedling	log2FC(Flower-CK/Flower-SP)	Up-or Down-Regulation (CK-F-vs-SP-F)	FDR	GO_annotation	gene_description
cystein-related GO terms
Asa5G02119	2.2429	0.654884	-1.73332	down	0.00127458	Cellular Component: cytosol (GO:0005829);; Biological Process: cysteine biosynthetic process from serine (GO:0006535);; Molecular Function: serine O-acetyltransferase activity (GO:0009001);;	serine acetyltransferase 1, chloroplastic [Elaeis guineensis]
Asa1G01947	1.50495	0.395841	-1.88663	down	0.000242576	Molecular Function: cysteine synthase activity (GO:0004124);; Biological Process: cysteine biosynthetic process from serine (GO:0006535);;	bifunctional cystathionine gamma-lyase/cysteine synthase-like [Asparagus officinalis]
Asa0G01394	1.77647	0.820502	-1.14934	down	0.0477016	Molecular Function: glutamate-cysteine ligase activity (GO:0004357);; Molecular Function: ATP binding (GO:0005524);; Biological Process: glutathione biosynthetic process (GO:0006750);; Cellular Component: chloroplast (GO:0009507);;	PREDICTED: glutamate--cysteine ligase, chloroplastic isoform X1 [Beta vulgaris subsp. vulgaris]
Asa4G04317	181.261	449.958	1.10059	up	1.04e-08	Molecular Function: molecular_function (GO:0003674);; Molecular Function: binding (GO:0005488);; Molecular Function: copper ion binding (GO:0005507);; Molecular Function: protein binding (GO:0005515);; Cellular Component: cellular_component (GO:0005575);; Cellular Component: intracellular (GO:0005622);; Cellular Component: cell (GO:0005623);; Cellular Component: cytoplasm (GO:0005737);; Biologica…	calvin cycle protein CP12-2, chloroplastic-like [Asparagus officinalis]
Asa1G04725	24.8485	6.57024	-2.09617	down	1.07e-32	Molecular Function: cysteine synthase activity (GO:0004124);; Biological Process: cysteine biosynthetic process from serine (GO:0006535);;	putative S-allyl-cysteine synthase [Allium sativum]
Asa1G03388	2.03672	10.2791	2.0789	up	1.07e-15	Molecular Function: cysteine synthase activity (GO:0004124);; Biological Process: cysteine biosynthetic process from serine (GO:0006535);;	cysteine synthase isoform X1 [Dendrobium catenatum]
serine-related GO terms
Asa6G01578	-1.95054208725346	-0.177641296132379		1.31463	up	0.0412091	Molecular Function: protein serine/threonine kinase activity (GO:0004674);; Molecular Function: ATP binding (GO:0005524);; Cellular Component: integral component of membrane (GO:0016021);;	probable receptor-like protein kinase At5g20050 [Asparagus officinalis]
Allium_sativum_newGene_20088	1.79576653225957	-0.369404418441747		-2.24191	down	9.08e-13	Molecular Function: serine-type carboxypeptidase activity (GO:0004185);;	serine carboxypeptidase-like 26 [Phoenix dactylifera]
Asa3G04199	4.13679555513822	5.97362619829042		1.59841	up	4.53e-14	Molecular Function: protein serine/threonine kinase activity (GO:0004674);; Molecular Function: ATP binding (GO:0005524);; Biological Process: signal transduction (GO:0007165);; Cellular Component: integral component of membrane (GO:0016021);;	CBL-interacting serine/threonine-protein kinase 5 [Elaeis guineensis]
Asa4G02182	4.29371201207941	3.02547429515089		-1.44375	down	5.99e-07	Molecular Function: serine-type carboxypeptidase activity (GO:0004185);;	serine carboxypeptidase-like 40 [Asparagus officinalis]
Asa6G07011	3.89485756012812	1.82766824494682		-2.23133	down	1.19e-28	Molecular Function: protein serine/threonine kinase activity (GO:0004674);; Molecular Function: ATP binding (GO:0005524);;	serine/threonine-protein kinase STN8, chloroplastic [Asparagus officinalis]
Asa2G03988	1.67730617188	0.0170168228164662		-1.75426	down	1.44e-05	Molecular Function: protein serine/threonine kinase activity (GO:0004674);; Molecular Function: ATP binding (GO:0005524);; Cellular Component: integral component of membrane (GO:0016021);; Biological Process: recognition of pollen (GO:0048544);;	G-type lectin S-receptor-like serine/threonine-protein kinase B120 isoform X1 [Elaeis guineensis]
Allium_sativum_newGene_49109	3.66830130374661	1.26930968638478		-2.54	down	1.01e-24	Molecular Function: protein serine/threonine kinase activity (GO:0004674);; Molecular Function: ATP binding (GO:0005524);; Cellular Component: integral component of membrane (GO:0016021);;	G-type lectin S-receptor-like serine/threonine-protein kinase LECRK2 [Asparagus officinalis]
Asa2G07054	1.7241899618557	3.07679564853704		1.13924	up	6.53e-12	Molecular Function: protein serine/threonine kinase activity (GO:0004674);; Molecular Function: ATP binding (GO:0005524);; Cellular Component: integral component of membrane (GO:0016021);;	brassinosteroid LRR receptor kinase BRI1-like [Asparagus officinalis]
Asa5G00189	1.42835449962817	0.513157531302947		-1.08772	down	0.00021476	Molecular Function: protein serine/threonine kinase activity (GO:0004674);; Molecular Function: ATP binding (GO:0005524);; Cellular Component: integral component of membrane (GO:0016021);; Biological Process: recognition of pollen (GO:0048544);;	receptor-like serine/threonine-protein kinase SD1-8 isoform X1 [Asparagus officinalis]
Asa8G02734	3.0168304496888	1.88007358049095		-1.28088	down	4.12e-05	Molecular Function: protein kinase activity (GO:0004672);; Molecular Function: protein serine/threonine phosphatase activity (GO:0004722);; Molecular Function: ATP binding (GO:0005524);;	protein kinase and PP2C-like domain-containing protein [Cinnamomum micranthum f. kanehirae]
Asa6G06878	3.13429767332179	4.47685274413103		1.13154	up	4.82e-07	Molecular Function: protein serine/threonine kinase activity (GO:0004674);; Molecular Function: ATP binding (GO:0005524);; Cellular Component: integral component of membrane (GO:0016021);;	probable serine/threonine-protein kinase At1g01540 [Asparagus officinalis]
Asa4G06603	4.12021840968508	0.762645333244596		-3.38023	down	1.37e-26	Molecular Function: protein serine/threonine kinase activity (GO:0004674);; Molecular Function: ATP binding (GO:0005524);; Cellular Component: integral component of membrane (GO:0016021);; Biological Process: recognition of pollen (GO:0048544);;	receptor-like serine/threonine-protein kinase SD1-8 [Asparagus officinalis]
Allium_sativum_newGene_2876	0.95007045165663	-13.2877123795494		-5.88329	down	2.27e-17	Biological Process: reproduction (GO:0000003);; Biological Process: response to acid chemical (GO:0001101);; Biological Process: developmental process involved in reproduction (GO:0003006);; Molecular Function: molecular_function (GO:0003674);; Molecular Function: catalytic activity (GO:0003824);; Molecular Function: protein kinase activity (GO:0004672);; Molecular Function: protein serine/threon…	LEAF RUST 10 DISEASE-RESISTANCE LOCUS RECEPTOR-LIKE PROTEIN KINASE-like 1.2 isoform X6 [Phoenix dactylifera]
Asa2G03617	1.9741571495053	1.08270644922683		-1.06132	down	3.88e-05	Biological Process: regulation of cyclin-dependent protein serine/threonine kinase activity (GO:0000079);; Cellular Component: DNA-directed RNA polymerase complex (GO:0000428);; Biological Process: regulation of protein phosphorylation (GO:0001932);; Cellular Component: cellular_component (GO:0005575);; Cellular Component: intracellular (GO:0005622);; Cellular Component: cell (GO:0005623);; Cellu…	pentatricopeptide repeat-containing protein At4g30825, chloroplastic [Asparagus officinalis]
Asa3G00978	2.38326937963564	-1.6689185385872		-4.04379	down	8.95e-33	Molecular Function: molecular_function (GO:0003674);; Molecular Function: catalytic activity (GO:0003824);; Molecular Function: protein kinase activity (GO:0004672);; Molecular Function: protein serine/threonine kinase activity (GO:0004674);; Molecular Function: binding (GO:0005488);; Molecular Function: protein binding (GO:0005515);; Molecular Function: calmodulin binding (GO:0005516);; Molecula…	uncharacterized protein LOC103707212 [Phoenix dactylifera]
Asa0G01171	1.77589687099892	3.2940924849025		1.30601	up	6.11e-11	Molecular Function: protein serine/threonine kinase activity (GO:0004674);; Molecular Function: ATP binding (GO:0005524);; Cellular Component: integral component of membrane (GO:0016021);; Molecular Function: carbohydrate binding (GO:0030246);; Biological Process: recognition of pollen (GO:0048544);;	LOW QUALITY PROTEIN: G-type lectin S-receptor-like serine/threonine-protein kinase SD2-5 [Phoenix dactylifera]
Asa6G02866	2.03026355919664	0.73046548160519		-1.45685	down	6.86e-09	Molecular Function: protein serine/threonine kinase activity (GO:0004674);; Molecular Function: ATP binding (GO:0005524);;	putative serine/threonine-protein kinase isoform X2 [Asparagus officinalis]
Asa8G00042	2.07727524839007	-2.13104779057025		-4.17752	down	3.91e-36	Molecular Function: protein kinase activity (GO:0004672);; Molecular Function: protein serine/threonine kinase activity (GO:0004674);; Molecular Function: ATP binding (GO:0005524);; Biological Process: protein phosphorylation (GO:0006468);; Cellular Component: integral component of membrane (GO:0016021);; Molecular Function: carbohydrate binding (GO:0030246);; Biological Process: recognition of p…	LOW QUALITY PROTEIN: G-type lectin S-receptor-like serine/threonine-protein kinase SD2-5 [Phoenix dactylifera]
Asa0G04330	5.59068211371218	2.29833670338591		-3.38615	down	1.31e-34	Molecular Function: serine-type carboxypeptidase activity (GO:0004185);;	uncharacterized protein A4U43_C03F4050 [Asparagus officinalis]
Asa2G07191	2.09293514335713	3.59779803719873		1.28847	up	3.45e-09	Molecular Function: protein serine/threonine phosphatase activity (GO:0004722);; Molecular Function: magnesium-dependent protein serine/threonine phosphatase activity (GO:0004724);;	probable protein phosphatase 2C 66 [Asparagus officinalis]
Asa6G03963	0.414859315438215	-1.63533792730205		-1.97436	down	0.000682277	Molecular Function: protein serine/threonine kinase activity (GO:0004674);; Molecular Function: ATP binding (GO:0005524);; Cellular Component: plasma membrane (GO:0005886);; Cellular Component: integral component of membrane (GO:0016021);; Biological Process: protein autophosphorylation (GO:0046777);;	probable LRR receptor-like serine/threonine-protein kinase At1g53440 isoform X2 [Asparagus officinalis]
Asa1G01919	4.71373142360696	1.73817421048002		-2.44677	down	0.00163043	Molecular Function: serine-type carboxypeptidase activity (GO:0004185);;	Peptidase S10 [Macleaya cordata]
Asa4G05818	4.62653784403385	3.64413250673787		-1.16855	down	4.27e-09	Molecular Function: protein serine/threonine kinase activity (GO:0004674);; Molecular Function: ATP binding (GO:0005524);; Biological Process: signal transduction (GO:0007165);;	LOW QUALITY PROTEIN: CBL-interacting serine/threonine-protein kinase 12-like [Asparagus officinalis]
Asa4G06300	2.66457431434266	1.31998857906042		-1.4955	down	1.82e-07	Molecular Function: serine-type carboxypeptidase activity (GO:0004185);; Biological Process: proteolysis (GO:0006508);;	serine carboxypeptidase-like 40 [Asparagus officinalis]
Asa2G05524	3.75760838680773	0.923928804939208		-2.96506	down	1.67e-35	Molecular Function: protein serine/threonine kinase activity (GO:0004674);; Molecular Function: ATP binding (GO:0005524);; Cellular Component: integral component of membrane (GO:0016021);;	LRR receptor-like serine/threonine-protein kinase EFR [Asparagus officinalis]
Asa6G03085	1.50383396226139	0.284005902378513		-1.35808	down	7.99e-05	Molecular Function: protein serine/threonine kinase activity (GO:0004674);; Molecular Function: ATP binding (GO:0005524);; Cellular Component: nucleus (GO:0005634);; Cellular Component: cytoplasm (GO:0005737);; Cellular Component: plasma membrane (GO:0005886);; Biological Process: protein phosphorylation (GO:0006468);;	serine/threonine-protein kinase OXI1-like [Asparagus officinalis]
Allium_sativum_newGene_43753	0.454837766360604	-0.420166570323926		-1.02398	down	0.00574303	Molecular Function: protein serine/threonine kinase activity (GO:0004674);; Molecular Function: ATP binding (GO:0005524);; Cellular Component: integral component of membrane (GO:0016021);;	probable LRR receptor-like serine/threonine-protein kinase At3g47570 [Asparagus officinalis]
Asa2G01609	3.86921145088014	2.65269979533057		-1.40463	down	9.85e-15	Molecular Function: protein kinase activity (GO:0004672);; Molecular Function: protein serine/threonine kinase activity (GO:0004674);; Molecular Function: ATP binding (GO:0005524);;	serine/threonine-protein kinase STY46-like isoform X1 [Phoenix dactylifera]
[truncated: 192 more rows]

## Sheet: Table S8
Table S8 List of cellulose and hemicellulose biosynthesis and metabolism-related DEGs.
[truncated: 81 more rows]

## Sheet: Table S9
Table S9 List of TF-related DEGs.
[truncated: 227 more rows]

## Sheet:  Table S10
Table S10 List of the quantitative primers for qRT-PCR in this study
[truncated: 23 more rows]

[truncated: 2 more sheets:  Table S11,  Table S12]
